# Supplementary material for: The triclinic form of di-μ-aqua-bis­[diaqua­bis­(thio­cyanato-κN)iron(II)]–1,4-bis­(4H-1,2,4-triazol-4-yl)benzene (1/3)
Source: Acta Crystallogr Sect E Struct Rep Online. 2012 Jul 10;68(Pt 8):m1038–9. doi: 10.1107/S1600536812026141 (PMC3414109; doi:10.1107/S1600536812026141)
Supplement: Supplementary file 1 [file e-68-m1038-sup1.cif]

##############################################################################
#                                                                            #
# This CIF contains the data in a paper accepted for publication in          #
# Acta Crystallographica Section E. It conforms to the requirements of       #
# Notes for Authors for Acta Crystallographica Section E, and has been       #
# peer reviewed under the auspices of the IUCr Commission on Journals.       #
#                                                                            #
# Full details of the Crystallographic Information File format               #
# are given in the paper "The Crystallographic Information File (CIF):       #
# a New Standard Archive File for Crystallography" by S. R. Hall, F. H.      #
# Allen and I. D. Brown [Acta Cryst. (1991), A47, 655-685].                  #
#                                                                            #
# The current version of the core CIF dictionary is obtainable from          #
# ftp://ftp.iucr.org/pub/cif_core.dic.                                       #
#                                                                            #
# Software is freely available for graphical display of the structure(s)     #
# in this CIF. For information consult the CIF software page                 #
# http://www.iucr.org/resources/cif/software.                                #
#                                                                            #
# This file may be used for bona fide research purposes within the           #
# scientific community so long as proper attribution is given to the journal # 
# article from which it was obtained.                                        #
#                                                                            #
##############################################################################
data_global
_audit_creation_method     'form.cif (version 2.0)'
_journal_data_validation_number     ?
_journal_date_recd_electronic     2012-05-26
_journal_date_accepted     2012-06-09
_journal_name_full     'Acta Crystallographica, Section E'
_journal_year     2012
_journal_volume     68
_journal_issue      8
_journal_page_first     m1038
_journal_page_last     m1039
_journal_paper_category     QM
_journal_paper_doi     10.1107/S1600536812026141
_journal_coeditor_code     LH5483
_publ_contact_author_name     'Bin Ding'
_publ_contact_author_address
;
Tianjin Key Laboratory of Structure and Performance for Functional Molecule
Tianjin Normal University
Tianjin 300387
People's Republic of China
;
_publ_contact_author_email     'qsdingbin@yahoo.com.cn'
_publ_contact_author_fax     ' '
_publ_contact_author_phone     ' '
_publ_section_title
;\
The triclinic form of
di-\m-aqua-bis[diaquabis(thiocyanato-\k<i>N</i>)iron(II)]--1,4-bis(4<i>H</i>-1,\
2,4-triazol-4-yl)benzene (1/3)
;
loop_
    _publ_author_name
    _publ_author_footnote
    _publ_author_address
    'Yang, Pan' .
;
Tianjin Key Laboratory of Structure and Performance for Functional Molecule
Tianjin Normal University
Tianjin 300071
People's Republic of China
;
    'Ding, Bin' .
;
Tianjin Key Laboratory of Structure and Performance for Functional Molecule
Tianjin Normal University
Tianjin 300071
People's Republic of China
;
    'Du, Gui-Xiang' .
;
Tianjin Key Laboratory of Structure and Performance for Functional Molecule
Tianjin Normal University
Tianjin 300071
People's Republic of China
;
_publ_section_synopsis     .
_chemical_melting_point     ?
data_I
_chemical_name_systematic
;
Di-\m-aqua-bis[diaquabis(thiocyanato-\k<i>N</i>)iron(II)]--
1,4-bis(4<i>H</i>-1,2,4-triazol-4-yl)benzene (1/3)
;
_chemical_name_common     ?
_chemical_formula_moiety     'C4 H12 Fe2 N4 O6 S4, 3(C10 H8 N6)'
_chemical_formula_sum     'C34 H36 Fe2 N22 O6 S4'
_chemical_formula_structural     ?
_chemical_formula_analytical     ?
_chemical_formula_iupac     '[Fe2 (N C S)4 (H2 O)6], 3C10 H8 N6'
_chemical_formula_weight     1088.79
_symmetry_cell_setting     triclinic
_symmetry_space_group_name_H-M     'P -1 '
_symmetry_space_group_name_Hall     '-P 1'
loop_
    _symmetry_equiv_pos_as_xyz
    'x, y, z'
    '-x, -y, -z'
_cell_length_a     7.8335(6)
_cell_length_b     10.9081(8)
_cell_length_c     13.8067(10)
_cell_angle_alpha     68.9990(10)
_cell_angle_beta     84.9520(10)
_cell_angle_gamma     83.3550(10)
_cell_volume     1092.62(14)
_cell_formula_units_Z     1
_cell_measurement_reflns_used     2875
_cell_measurement_theta_min     2.96
_cell_measurement_theta_max     28.35
_cell_measurement_temperature     173(2)
_exptl_crystal_description     Block
_exptl_crystal_colour     Colourless
_exptl_crystal_size_max     0.18
_exptl_crystal_size_mid     0.14
_exptl_crystal_size_min     0.13
_exptl_crystal_size_rad     ?
_exptl_crystal_density_diffrn     1.655
_exptl_crystal_density_meas     ?
_exptl_crystal_density_method     'not measured'
_exptl_crystal_F_000     558
_exptl_absorpt_coefficient_mu     0.929
_exptl_absorpt_correction_type     multi-scan
_exptl_absorpt_process_details     '(SADABS; Sheldrick, 1996)'
_exptl_absorpt_correction_T_min     0.8506
_exptl_absorpt_correction_T_max     0.8888
_exptl_special_details
;
;
_diffrn_ambient_temperature     173(2)
_diffrn_radiation_type     'Mo K\a'
_diffrn_radiation_wavelength     0.71073
_diffrn_radiation_source     'fine-focus sealed tube'
_diffrn_radiation_monochromator     graphite
_diffrn_measurement_device_type     'Bruker APEXII CCD'
_diffrn_measurement_method     '\f and \w scans'
_diffrn_detector_area_resol_mean     ?
_diffrn_reflns_number     5619
_diffrn_reflns_av_R_equivalents     0.0189
_diffrn_reflns_av_sigmaI/netI     0.0342
_diffrn_reflns_theta_min     1.58
_diffrn_reflns_theta_max     25.01
_diffrn_reflns_theta_full     25.01
_diffrn_measured_fraction_theta_max     0.993
_diffrn_measured_fraction_theta_full     0.993
_diffrn_reflns_limit_h_min     -8
_diffrn_reflns_limit_h_max     9
_diffrn_reflns_limit_k_min     -9
_diffrn_reflns_limit_k_max     12
_diffrn_reflns_limit_l_min     -15
_diffrn_reflns_limit_l_max     16
_diffrn_reflns_reduction_process     ?
_diffrn_standards_number     0
_diffrn_standards_interval_count     .
_diffrn_standards_interval_time     .
_diffrn_standards_decay_%     ?
_refine_special_details
;
Refinement of <i>F</i>^2^ against ALL reflections. The weighted <i>R</i>-factor
<i>wR</i> and goodness of fit <i>S</i> are based on <i>F</i>^2^, conventional
<i>R</i>-factors <i>R</i> are based on <i>F</i>, with <i>F</i> set to zero for
negative <i>F</i>^2^. The threshold expression of <i>F</i>^2^ >
\s(<i>F</i>^2^) is used only for calculating <i>R</i>-factors(gt) <i>etc</i>.
and is not relevant to the choice of reflections for refinement.
<i>R</i>-factors based on <i>F</i>^2^ are statistically about twice as large
as those based on <i>F</i>, and <i>R</i>- factors based on ALL data will be
even larger.
;
_reflns_number_total     3827
_reflns_number_gt     3435
_reflns_threshold_expression     I>2\s(I)
_refine_ls_structure_factor_coef     Fsqd
_refine_ls_matrix_type     full
_refine_ls_R_factor_all     0.0348
_refine_ls_R_factor_gt     0.0307
_refine_ls_wR_factor_gt     0.0743
_refine_ls_wR_factor_ref     0.0770
_refine_ls_goodness_of_fit_all     ?
_refine_ls_goodness_of_fit_ref     1.032
_refine_ls_restrained_S_all     1.036
_refine_ls_restrained_S_obs     ?
_refine_ls_number_reflns     3827
_refine_ls_number_parameters     307
_refine_ls_number_restraints     2
_refine_ls_number_constraints     ?
_refine_ls_hydrogen_treatment     constr
_refine_ls_weighting_scheme     calc
_refine_ls_weighting_details
         'calc w=1/[\s^2^(Fo^2^)+(0.0345P)^2^+0.7404P] where P=(Fo^2^+2Fc^2^)/3'
_refine_ls_shift/su_max     0.001
_refine_ls_shift/su_mean     0.000
_refine_diff_density_max     0.303
_refine_diff_density_min     -0.426
_refine_ls_extinction_method     none
_refine_ls_extinction_coef     ?
_refine_ls_abs_structure_details     ?
_refine_ls_abs_structure_Flack     ?
_refine_ls_abs_structure_Rogers     ?
loop_
    _atom_type_symbol
    _atom_type_description
    _atom_type_scat_dispersion_real
    _atom_type_scat_dispersion_imag
    _atom_type_scat_source
    'C' 'C' 0.0033 0.0016
                         'International Tables Vol C Tables 4.2.6.8 and 6.1.1.4'
    'H' 'H' 0.0000 0.0000
                         'International Tables Vol C Tables 4.2.6.8 and 6.1.1.4'
    'N' 'N' 0.0061 0.0033
                         'International Tables Vol C Tables 4.2.6.8 and 6.1.1.4'
    'O' 'O' 0.0106 0.0060
                         'International Tables Vol C Tables 4.2.6.8 and 6.1.1.4'
    'S' 'S' 0.1246 0.1234
                         'International Tables Vol C Tables 4.2.6.8 and 6.1.1.4'
    'Fe' 'Fe' 0.3463 0.8444
                         'International Tables Vol C Tables 4.2.6.8 and 6.1.1.4'
_computing_data_collection     'APEX2 (Bruker, 2007)'
_computing_cell_refinement     'SAINT (Bruker, 2007)'
_computing_data_reduction     'SAINT (Bruker, 2007)'
_computing_structure_solution     'SHELXS97 (Sheldrick, 2008)'
_computing_structure_refinement     'SHELXL97 (Sheldrick, 2008)'
_computing_molecular_graphics
                     'SHELXTL (Sheldrick, 2008) and DIAMOND (Brandenburg, 1999)'
_computing_publication_material     'publCIF (Westrip, 2010)'
loop_
    _atom_site_type_symbol
    _atom_site_label
    _atom_site_fract_x
    _atom_site_fract_y
    _atom_site_fract_z
    _atom_site_U_iso_or_equiv
    _atom_site_adp_type
    _atom_site_calc_flag
    _atom_site_refinement_flags
    _atom_site_occupancy
    _atom_site_symmetry_multiplicity
    _atom_site_disorder_assembly
    _atom_site_disorder_group
    Fe Fe1 0.93995(4) 0.61553(3) 0.06003(2) 0.01245(10) Uani d . 1 1 . .
    S S1 0.94951(7) 0.98407(6) -0.27085(4) 0.01874(14) Uani d U 1 1 . .
    S S2 0.94707(7) 0.29730(6) 0.41566(4) 0.01899(14) Uani d U 1 1 . .
    O O1 1.08753(19) 0.72399(15) 0.11568(11) 0.0168(3) Uani d . 1 1 . .
    H H1A 1.1503 0.6859 0.1662 0.025 Uiso d R 1 1 . .
    H H1B 1.1432 0.7829 0.0721 0.025 Uiso d R 1 1 . .
    O O2 1.17972(18) 0.51345(14) 0.00652(10) 0.0135(3) Uani d . 1 1 . .
    H H2A 1.2497 0.5774 -0.0469 0.020 Uiso calc R 1 1 . .
    H H2B 1.2517 0.4605 0.0653 0.020 Uiso calc R 1 1 . .
    O O3 0.68912(19) 0.68356(15) 0.09608(11) 0.0172(3) Uani d . 1 1 . .
    H H3A 0.6264 0.7424 0.0535 0.026 Uiso d R 1 1 . .
    H H3B 0.6237 0.6411 0.1452 0.026 Uiso d R 1 1 . .
    N N1 0.3803(2) 0.43716(17) 0.42713(13) 0.0149(4) Uani d . 1 1 . .
    N N2 0.4701(2) 0.55412(18) 0.26843(13) 0.0166(4) Uani d . 1 1 . .
    N N3 0.2969(2) 0.58853(19) 0.28071(14) 0.0212(4) Uani d . 1 1 . .
    N N4 0.3748(2) 0.05660(17) 0.83062(13) 0.0133(4) Uani d . 1 1 . .
    N N5 0.4598(2) -0.11802(18) 0.96406(13) 0.0165(4) Uani d . 1 1 . .
    N N6 0.2857(2) -0.08517(18) 0.97992(14) 0.0188(4) Uani d . 1 1 . .
    N N7 0.5005(2) 0.19396(17) 0.29899(13) 0.0116(4) Uani d . 1 1 . .
    N N8 0.5907(2) 0.33244(18) 0.14775(13) 0.0151(4) Uani d . 1 1 . .
    N N9 0.4119(2) 0.34901(17) 0.15464(13) 0.0150(4) Uani d . 1 1 . .
    N N10 0.9418(2) 0.76782(18) -0.08416(14) 0.0164(4) Uani d . 1 1 . .
    N N11 0.9443(2) 0.46757(18) 0.20753(14) 0.0168(4) Uani d . 1 1 . .
    C C1 0.5168(3) 0.4650(2) 0.35647(16) 0.0172(5) Uani d . 1 1 . .
    H H1 0.6307 0.4247 0.3696 0.021 Uiso calc R 1 1 . .
    C C2 0.2474(3) 0.5182(2) 0.37532(17) 0.0207(5) Uani d . 1 1 . .
    H H2 0.1332 0.5231 0.4041 0.025 Uiso calc R 1 1 . .
    C C3 0.3786(3) 0.3430(2) 0.53126(16) 0.0138(4) Uani d . 1 1 . .
    C C4 0.2299(3) 0.3324(2) 0.59539(16) 0.0173(5) Uani d . 1 1 . .
    H H4 0.1291 0.3888 0.5708 0.021 Uiso calc R 1 1 . .
    C C5 0.2281(3) 0.2398(2) 0.69513(16) 0.0159(5) Uani d . 1 1 . .
    H H5 0.1264 0.2325 0.7390 0.019 Uiso calc R 1 1 . .
    C C6 0.3758(3) 0.1580(2) 0.73034(15) 0.0135(4) Uani d . 1 1 . .
    C C7 0.5257(3) 0.1709(2) 0.66666(16) 0.0160(5) Uani d . 1 1 . .
    H H7 0.6275 0.1161 0.6917 0.019 Uiso calc R 1 1 . .
    C C8 0.5268(3) 0.2630(2) 0.56752(16) 0.0159(5) Uani d . 1 1 . .
    H H8 0.6291 0.2717 0.5241 0.019 Uiso calc R 1 1 . .
    C C9 0.5101(3) -0.0323(2) 0.87559(16) 0.0167(5) Uani d . 1 1 . .
    H H9 0.6244 -0.0314 0.8462 0.020 Uiso calc R 1 1 . .
    C C10 0.2392(3) 0.0185(2) 0.89994(16) 0.0173(5) Uani d . 1 1 . .
    H H10 0.1260 0.0614 0.8913 0.021 Uiso calc R 1 1 . .
    C C11 0.6395(3) 0.2405(2) 0.23378(16) 0.0146(5) Uani d . 1 1 . .
    H H11 0.7560 0.2098 0.2493 0.017 Uiso calc R 1 1 . .
    C C12 0.3619(3) 0.2663(2) 0.24462(16) 0.0144(5) Uani d . 1 1 . .
    H H12 0.2452 0.2573 0.2692 0.017 Uiso calc R 1 1 . .
    C C13 0.5004(3) 0.0950(2) 0.40112(15) 0.0119(4) Uani d . 1 1 . .
    C C14 0.3452(3) 0.0654(2) 0.45848(16) 0.0147(5) Uani d . 1 1 . .
    H H14 0.2398 0.1101 0.4297 0.018 Uiso calc R 1 1 . .
    C C15 0.6553(3) 0.0293(2) 0.44258(16) 0.0147(5) Uani d . 1 1 . .
    H H15 0.7608 0.0493 0.4032 0.018 Uiso calc R 1 1 . .
    C C16 0.9452(3) 0.8577(2) -0.16137(16) 0.0128(4) Uani d U 1 1 . .
    C C17 0.9453(3) 0.3973(2) 0.29352(16) 0.0139(4) Uani d U 1 1 . .
loop_
    _atom_site_aniso_label
    _atom_site_aniso_U_11
    _atom_site_aniso_U_22
    _atom_site_aniso_U_33
    _atom_site_aniso_U_12
    _atom_site_aniso_U_13
    _atom_site_aniso_U_23
    Fe1 0.01271(17) 0.01269(17) 0.01021(16) -0.00163(13) -0.00107(12)
                                                                    -0.00164(13)
    S1 0.0169(3) 0.0181(3) 0.0141(3) -0.0007(2) -0.0003(2) 0.0026(2)
    S2 0.0171(3) 0.0201(3) 0.0129(3) 0.0002(2) -0.0008(2) 0.0019(2)
    O1 0.0173(8) 0.0179(8) 0.0124(7) -0.0047(6) -0.0022(6) -0.0008(6)
    O2 0.0135(7) 0.0140(8) 0.0103(7) -0.0012(6) -0.0013(6) -0.0008(6)
    O3 0.0154(8) 0.0180(8) 0.0118(7) 0.0000(6) 0.0011(6) 0.0017(6)
    N1 0.0184(10) 0.0130(9) 0.0108(9) -0.0002(8) -0.0013(8) -0.0015(7)
    N2 0.0207(10) 0.0147(10) 0.0144(9) -0.0022(8) -0.0001(8) -0.0050(8)
    N3 0.0197(10) 0.0221(11) 0.0194(10) -0.0035(8) -0.0049(8) -0.0029(8)
    N4 0.0148(9) 0.0123(9) 0.0118(8) -0.0008(8) -0.0006(7) -0.0033(7)
    N5 0.0194(10) 0.0140(9) 0.0153(9) 0.0001(8) -0.0028(8) -0.0041(8)
    N6 0.0207(10) 0.0175(10) 0.0161(9) -0.0044(8) -0.0018(8) -0.0024(8)
    N7 0.0128(9) 0.0110(9) 0.0100(8) -0.0010(7) -0.0014(7) -0.0023(7)
    N8 0.0150(9) 0.0140(9) 0.0149(9) -0.0017(8) -0.0024(7) -0.0028(8)
    N9 0.0164(10) 0.0130(9) 0.0139(9) -0.0017(8) -0.0032(7) -0.0022(8)
    N10 0.0132(10) 0.0173(10) 0.0171(9) 0.0003(8) -0.0016(8) -0.0042(8)
    N11 0.0143(10) 0.0187(10) 0.0162(9) -0.0023(8) -0.0004(8) -0.0043(8)
    C1 0.0179(12) 0.0184(12) 0.0156(11) -0.0025(9) 0.0015(9) -0.0066(9)
    C2 0.0167(12) 0.0229(13) 0.0179(11) -0.0020(10) -0.0011(10) -0.0014(10)
    C3 0.0172(11) 0.0125(11) 0.0131(10) -0.0031(9) -0.0010(9) -0.0055(9)
    C4 0.0140(11) 0.0176(12) 0.0161(11) 0.0034(9) -0.0016(9) -0.0020(9)
    C5 0.0121(11) 0.0179(12) 0.0150(10) -0.0004(9) 0.0025(9) -0.0034(9)
    C6 0.0178(11) 0.0121(11) 0.0119(10) -0.0026(9) -0.0019(9) -0.0049(9)
    C7 0.0151(11) 0.0154(11) 0.0165(11) 0.0022(9) -0.0026(9) -0.0050(9)
    C8 0.0135(11) 0.0171(11) 0.0159(11) -0.0011(9) 0.0010(9) -0.0050(9)
    C9 0.0182(12) 0.0160(11) 0.0156(11) 0.0008(9) -0.0043(9) -0.0051(9)
    C10 0.0154(12) 0.0182(12) 0.0161(11) -0.0025(9) -0.0014(9) -0.0029(9)
    C11 0.0134(11) 0.0164(11) 0.0130(10) -0.0021(9) 0.0000(9) -0.0040(9)
    C12 0.0149(11) 0.0144(11) 0.0130(10) 0.0001(9) -0.0030(9) -0.0037(9)
    C13 0.0151(11) 0.0104(10) 0.0105(10) -0.0022(9) -0.0026(8) -0.0032(8)
    C14 0.0114(11) 0.0158(11) 0.0153(10) 0.0000(9) -0.0023(9) -0.0036(9)
    C15 0.0125(11) 0.0165(11) 0.0137(10) -0.0018(9) 0.0014(9) -0.0039(9)
    C16 0.0104(10) 0.0146(10) 0.0131(9) 0.0001(9) -0.0005(8) -0.0048(7)
    C17 0.0121(11) 0.0137(11) 0.0148(9) -0.0002(9) 0.0003(9) -0.0041(8)
_geom_special_details
;
All e.s.d.'s (except the e.s.d. in the dihedral angle between two l.s. planes)
are estimated using the full covariance matrix. The cell e.s.d.'s are taken
into account individually in the estimation of e.s.d.'s in distances, angles
and torsion angles; correlations between e.s.d.'s in cell parameters are only
used when they are defined by crystal symmetry. An approximate (isotropic)
treatment of cell e.s.d.'s is used for estimating e.s.d.'s involving l.s.
planes.
;
loop_
    _geom_bond_atom_site_label_1
    _geom_bond_atom_site_label_2
    _geom_bond_site_symmetry_2
    _geom_bond_distance
    _geom_bond_publ_flag
    Fe1 N10 . 2.0865(18) y
    Fe1 N11 . 2.0968(18) y
    Fe1 O3 . 2.1011(15) y
    Fe1 O1 . 2.1097(14) y
    Fe1 O2 2_765 2.2552(14) y
    Fe1 O2 . 2.2748(15) y
    S1 C16 . 1.641(2) ?
    S2 C17 . 1.648(2) ?
    O1 H1A . 0.8401 ?
    O1 H1B . 0.8401 ?
    O2 Fe1 2_765 2.2552(14) ?
    O2 H2A . 0.9900 ?
    O2 H2B . 0.9900 ?
    O3 H3A . 0.8401 ?
    O3 H3B . 0.8401 ?
    N1 C2 . 1.357(3) ?
    N1 C1 . 1.366(3) ?
    N1 C3 . 1.437(3) ?
    N2 C1 . 1.306(3) ?
    N2 N3 . 1.377(3) ?
    N3 C2 . 1.306(3) ?
    N4 C10 . 1.362(3) ?
    N4 C9 . 1.377(3) ?
    N4 C6 . 1.430(3) ?
    N5 C9 . 1.305(3) ?
    N5 N6 . 1.388(3) ?
    N6 C10 . 1.308(3) ?
    N7 C11 . 1.372(3) ?
    N7 C12 . 1.373(3) ?
    N7 C13 . 1.436(3) ?
    N8 C11 . 1.304(3) ?
    N8 N9 . 1.391(3) ?
    N9 C12 . 1.305(3) ?
    N10 C16 . 1.162(3) ?
    N11 C17 . 1.160(3) ?
    C1 H1 . 0.9500 ?
    C2 H2 . 0.9500 ?
    C3 C8 . 1.384(3) ?
    C3 C4 . 1.389(3) ?
    C4 C5 . 1.385(3) ?
    C4 H4 . 0.9500 ?
    C5 C6 . 1.386(3) ?
    C5 H5 . 0.9500 ?
    C6 C7 . 1.393(3) ?
    C7 C8 . 1.377(3) ?
    C7 H7 . 0.9500 ?
    C8 H8 . 0.9500 ?
    C9 H9 . 0.9500 ?
    C10 H10 . 0.9500 ?
    C11 H11 . 0.9500 ?
    C12 H12 . 0.9500 ?
    C13 C15 . 1.393(3) ?
    C13 C14 . 1.396(3) ?
    C14 C15 2_656 1.386(3) ?
    C14 H14 . 0.9500 ?
    C15 C14 2_656 1.386(3) ?
    C15 H15 . 0.9500 ?
loop_
    _geom_angle_atom_site_label_1
    _geom_angle_atom_site_label_2
    _geom_angle_atom_site_label_3
    _geom_angle_site_symmetry_1
    _geom_angle_site_symmetry_3
    _geom_angle
    _geom_angle_publ_flag
    N10 Fe1 N11 . . 177.40(7) ?
    N10 Fe1 O3 . . 90.67(6) ?
    N11 Fe1 O3 . . 89.72(6) ?
    N10 Fe1 O1 . . 88.84(6) ?
    N11 Fe1 O1 . . 88.55(6) ?
    O3 Fe1 O1 . . 101.03(6) ?
    N10 Fe1 O2 . 2_765 91.03(6) ?
    N11 Fe1 O2 . 2_765 91.56(6) ?
    O3 Fe1 O2 . 2_765 87.55(6) ?
    O1 Fe1 O2 . 2_765 171.43(6) ?
    N10 Fe1 O2 . . 89.61(6) ?
    N11 Fe1 O2 . . 90.60(6) ?
    O3 Fe1 O2 . . 166.90(5) ?
    O1 Fe1 O2 . . 92.07(6) ?
    O2 Fe1 O2 2_765 . 79.35(5) ?
    Fe1 O1 H1A . . 120.8 ?
    Fe1 O1 H1B . . 118.2 ?
    H1A O1 H1B . . 106.9 ?
    Fe1 O2 Fe1 2_765 . 100.65(5) ?
    Fe1 O2 H2A 2_765 . 111.6 ?
    Fe1 O2 H2A . . 111.6 ?
    Fe1 O2 H2B 2_765 . 111.6 ?
    Fe1 O2 H2B . . 111.6 ?
    H2A O2 H2B . . 109.4 ?
    Fe1 O3 H3A . . 124.5 ?
    Fe1 O3 H3B . . 125.3 ?
    H3A O3 H3B . . 106.9 ?
    C2 N1 C1 . . 103.71(18) ?
    C2 N1 C3 . . 128.44(19) ?
    C1 N1 C3 . . 127.84(18) ?
    C1 N2 N3 . . 106.87(18) ?
    C2 N3 N2 . . 107.16(18) ?
    C10 N4 C9 . . 104.00(18) ?
    C10 N4 C6 . . 128.60(18) ?
    C9 N4 C6 . . 127.22(18) ?
    C9 N5 N6 . . 107.03(17) ?
    C10 N6 N5 . . 107.25(18) ?
    C11 N7 C12 . . 103.73(17) ?
    C11 N7 C13 . . 128.06(17) ?
    C12 N7 C13 . . 128.19(18) ?
    C11 N8 N9 . . 107.13(17) ?
    C12 N9 N8 . . 107.12(17) ?
    C16 N10 Fe1 . . 175.78(17) ?
    C17 N11 Fe1 . . 172.21(17) ?
    N2 C1 N1 . . 111.1(2) ?
    N2 C1 H1 . . 124.5 ?
    N1 C1 H1 . . 124.5 ?
    N3 C2 N1 . . 111.2(2) ?
    N3 C2 H2 . . 124.4 ?
    N1 C2 H2 . . 124.4 ?
    C8 C3 C4 . . 120.1(2) ?
    C8 C3 N1 . . 119.39(19) ?
    C4 C3 N1 . . 120.48(19) ?
    C5 C4 C3 . . 120.2(2) ?
    C5 C4 H4 . . 119.9 ?
    C3 C4 H4 . . 119.9 ?
    C4 C5 C6 . . 119.4(2) ?
    C4 C5 H5 . . 120.3 ?
    C6 C5 H5 . . 120.3 ?
    C5 C6 C7 . . 120.17(19) ?
    C5 C6 N4 . . 120.60(19) ?
    C7 C6 N4 . . 119.19(19) ?
    C8 C7 C6 . . 120.2(2) ?
    C8 C7 H7 . . 119.9 ?
    C6 C7 H7 . . 119.9 ?
    C7 C8 C3 . . 119.8(2) ?
    C7 C8 H8 . . 120.1 ?
    C3 C8 H8 . . 120.1 ?
    N5 C9 N4 . . 110.8(2) ?
    N5 C9 H9 . . 124.6 ?
    N4 C9 H9 . . 124.6 ?
    N6 C10 N4 . . 111.0(2) ?
    N6 C10 H10 . . 124.5 ?
    N4 C10 H10 . . 124.5 ?
    N8 C11 N7 . . 111.06(19) ?
    N8 C11 H11 . . 124.5 ?
    N7 C11 H11 . . 124.5 ?
    N9 C12 N7 . . 110.95(19) ?
    N9 C12 H12 . . 124.5 ?
    N7 C12 H12 . . 124.5 ?
    C15 C13 C14 . . 120.34(19) ?
    C15 C13 N7 . . 119.82(19) ?
    C14 C13 N7 . . 119.84(18) ?
    C15 C14 C13 2_656 . 120.01(19) ?
    C15 C14 H14 2_656 . 120.0 ?
    C13 C14 H14 . . 120.0 ?
    C14 C15 C13 2_656 . 119.7(2) ?
    C14 C15 H15 2_656 . 120.2 ?
    C13 C15 H15 . . 120.2 ?
    N10 C16 S1 . . 179.6(2) ?
    N11 C17 S2 . . 179.9(3) ?
loop_
    _geom_torsion_atom_site_label_1
    _geom_torsion_atom_site_label_2
    _geom_torsion_atom_site_label_3
    _geom_torsion_atom_site_label_4
    _geom_torsion_site_symmetry_1
    _geom_torsion_site_symmetry_2
    _geom_torsion_site_symmetry_3
    _geom_torsion_site_symmetry_4
    _geom_torsion
    _geom_torsion_publ_flag
    N10 Fe1 O2 Fe1 . . . 2_765 -91.12(6) ?
    N11 Fe1 O2 Fe1 . . . 2_765 91.48(6) ?
    O3 Fe1 O2 Fe1 . . . 2_765 0.2(3) ?
    O1 Fe1 O2 Fe1 . . . 2_765 -179.95(5) ?
    O2 Fe1 O2 Fe1 2_765 . . 2_765 0.0 ?
    C1 N2 N3 C2 . . . . -0.2(2) ?
    C9 N5 N6 C10 . . . . 0.3(2) ?
    C11 N8 N9 C12 . . . . 0.1(2) ?
    N11 Fe1 N10 C16 . . . . -18(3) ?
    O3 Fe1 N10 C16 . . . . 80(2) ?
    O1 Fe1 N10 C16 . . . . -21(2) ?
    O2 Fe1 N10 C16 2_765 . . . 168(2) ?
    O2 Fe1 N10 C16 . . . . -113(2) ?
    N10 Fe1 N11 C17 . . . . 34(2) ?
    O3 Fe1 N11 C17 . . . . -64.2(12) ?
    O1 Fe1 N11 C17 . . . . 36.9(12) ?
    O2 Fe1 N11 C17 2_765 . . . -151.7(12) ?
    O2 Fe1 N11 C17 . . . . 128.9(12) ?
    N3 N2 C1 N1 . . . . 0.7(2) ?
    C2 N1 C1 N2 . . . . -0.9(2) ?
    C3 N1 C1 N2 . . . . 178.46(18) ?
    N2 N3 C2 N1 . . . . -0.3(3) ?
    C1 N1 C2 N3 . . . . 0.7(2) ?
    C3 N1 C2 N3 . . . . -178.62(19) ?
    C2 N1 C3 C8 . . . . 175.7(2) ?
    C1 N1 C3 C8 . . . . -3.5(3) ?
    C2 N1 C3 C4 . . . . -4.6(3) ?
    C1 N1 C3 C4 . . . . 176.2(2) ?
    C8 C3 C4 C5 . . . . -1.4(3) ?
    N1 C3 C4 C5 . . . . 178.86(19) ?
    C3 C4 C5 C6 . . . . 0.0(3) ?
    C4 C5 C6 C7 . . . . 1.4(3) ?
    C4 C5 C6 N4 . . . . -176.34(18) ?
    C10 N4 C6 C5 . . . . 5.2(3) ?
    C9 N4 C6 C5 . . . . 179.4(2) ?
    C10 N4 C6 C7 . . . . -172.6(2) ?
    C9 N4 C6 C7 . . . . 1.7(3) ?
    C5 C6 C7 C8 . . . . -1.5(3) ?
    N4 C6 C7 C8 . . . . 176.30(18) ?
    C6 C7 C8 C3 . . . . 0.1(3) ?
    C4 C3 C8 C7 . . . . 1.4(3) ?
    N1 C3 C8 C7 . . . . -178.93(18) ?
    N6 N5 C9 N4 . . . . -0.7(2) ?
    C10 N4 C9 N5 . . . . 0.8(2) ?
    C6 N4 C9 N5 . . . . -174.65(18) ?
    N5 N6 C10 N4 . . . . 0.2(2) ?
    C9 N4 C10 N6 . . . . -0.6(2) ?
    C6 N4 C10 N6 . . . . 174.75(18) ?
    N9 N8 C11 N7 . . . . 0.0(2) ?
    C12 N7 C11 N8 . . . . 0.0(2) ?
    C13 N7 C11 N8 . . . . -178.74(18) ?
    N8 N9 C12 N7 . . . . -0.1(2) ?
    C11 N7 C12 N9 . . . . 0.1(2) ?
    C13 N7 C12 N9 . . . . 178.79(18) ?
    C11 N7 C13 C15 . . . . -3.3(3) ?
    C12 N7 C13 C15 . . . . 178.31(19) ?
    C11 N7 C13 C14 . . . . 176.49(19) ?
    C12 N7 C13 C14 . . . . -1.9(3) ?
    C15 C13 C14 C15 . . . 2_656 0.3(3) ?
    N7 C13 C14 C15 . . . 2_656 -179.45(18) ?
    C14 C13 C15 C14 . . . 2_656 -0.3(3) ?
    N7 C13 C15 C14 . . . 2_656 179.45(18) ?
    Fe1 N10 C16 S1 . . . .  -17E1(10)
                                     ?
    Fe1 N11 C17 S2 . . . .  -12E1(10)
                                     ?
loop_
    _geom_hbond_atom_site_label_D
    _geom_hbond_atom_site_label_H
    _geom_hbond_atom_site_label_A
    _geom_hbond_site_symmetry_A
    _geom_hbond_distance_DH
    _geom_hbond_distance_HA
    _geom_hbond_distance_DA
    _geom_hbond_angle_DHA
    O1 H1A N3 1_655 0.84 1.94 2.784(2) 176.7
    O1 H1B N6 1_664 0.84 1.94 2.774(2) 175.4
    O2 H2A N8 2_765 0.99 1.86 2.838(2) 168.4
    O2 H2B N9 1_655 0.99 1.85 2.824(2) 167.9
    O3 H3A N5 1_564 0.84 2.01 2.843(2) 174.2
    O3 H3B N2 . 0.84 2.00 2.834(2) 174.1
