# Supplementary material for: The triclinic form of di-μ-aqua-bis­[diaqua­bis­(thio­cyanato-κN)iron(II)]–1,4-bis­(4H-1,2,4-triazol-4-yl)benzene (1/3)
Source: Acta Crystallogr Sect E Struct Rep Online. 2012 Jul 10;68(Pt 8):m1038–9. doi: 10.1107/S1600536812026141 (PMC3414109; doi:10.1107/S1600536812026141)
Supplement: Supplementary file 2 [file e-68-m1038-Isup2.hkl]

# 
# h,k,l, Fc-squared, Fo-squared, sigma(Fo-squared) and status flag 
# 
data_I
_shelx_title ' N120509C in P-1' 
_shelx_refln_list_code          4 
_shelx_F_calc_maximum      338.06 
_exptl_crystal_F_000       558.00 
_reflns_d_resolution_high  0.8406 
 
loop_ 
 _symmetry_equiv_pos_as_xyz 
 'x, y, z' 
 '-x, -y, -z' 
 
_cell_length_a     7.8335 
_cell_length_b    10.9081 
_cell_length_c    13.8067 
_cell_angle_alpha  68.999 
_cell_angle_beta   84.952 
_cell_angle_gamma  83.355 
 
_shelx_F_squared_multiplier     1.000 
 
loop_ 
 _refln_index_h 
 _refln_index_k 
 _refln_index_l 
 _refln_F_squared_calc 
 _refln_F_squared_meas 
 _refln_F_squared_sigma 
 _refln_observed_status 
   1   0   0      306.24      281.85     10.21 o 
   2   0   0    11031.25    11621.95    250.19 o 
   3   0   0     2842.42     2909.45     62.80 o 
   4   0   0      402.71      428.92     13.00 o 
   5   0   0      606.27      597.65     17.16 o 
   6   0   0      569.89      652.29     36.76 o 
   7   0   0     5199.97     5236.70     86.03 o 
   8   0   0      567.13      613.74     27.57 o 
   9   0   0     2375.68     2562.20     71.48 o 
  -9   1   0       53.61       54.12     11.23 o 
  -8   1   0      419.51      384.99     22.47 o 
  -7   1   0      101.44      108.14     10.30 o 
  -6   1   0     2386.01     2291.96     44.90 o 
  -5   1   0      142.20      154.12      9.43 o 
  -4   1   0      573.79      632.21     16.93 o 
  -3   1   0        2.32        0.61      2.04 o 
  -2   1   0      180.81      196.09      6.61 o 
  -1   1   0      207.82      206.16      6.13 o 
   0   1   0     1447.07     1353.09     28.59 o 
   1   1   0     6374.22     6325.33    120.50 o 
   2   1   0       41.78       44.46      3.57 o 
   3   1   0       20.04       15.67      2.45 o 
   4   1   0       94.80       92.91      6.61 o 
   5   1   0        1.84        1.31      2.45 o 
   6   1   0       68.46       70.48      7.11 o 
   7   1   0      114.67      131.28     10.55 o 
   8   1   0      292.61      308.40     19.40 o 
   9   1   0      203.40      214.45     20.42 o 
  -8   2   0        6.07       14.77      4.65 o 
  -7   2   0        0.68        3.74      4.15 o 
  -6   2   0      112.04       99.00      9.80 o 
  -5   2   0       58.55       75.70      7.35 o 
  -4   2   0      129.33      109.00      9.70 o 
  -3   2   0       67.44       41.61      4.90 o 
  -2   2   0        1.18        2.04      2.55 o 
  -1   2   0       99.31       94.97      6.13 o 
   0   2   0      376.79      370.70     12.25 o 
   1   2   0      136.07      151.14      4.33 o 
   2   2   0      532.59      619.33     11.90 o 
   3   2   0        2.16        4.08      2.55 o 
   4   2   0      449.47      409.23     17.36 o 
   5   2   0      129.65      137.52      8.31 o 
   6   2   0       55.21       54.75     11.23 o 
   7   2   0        0.74        6.13      4.08 o 
   8   2   0       20.85       15.32      7.15 o 
   9   2   0      156.92      173.60     17.36 o 
  -8   3   0      369.20      397.34     29.10 o 
  -7   3   0      198.55      195.51     13.66 o 
  -6   3   0       56.55       65.03     10.21 o 
  -5   3   0      211.49      202.62     10.03 o 
  -4   3   0      204.11      145.01     16.85 o 
  -3   3   0    14992.72    15035.36    200.40 o 
  -2   3   0     1274.59      995.82     59.23 o 
  -1   3   0     2266.63     2101.63     50.04 o 
   0   3   0     4659.17     4717.96     97.01 o 
   1   3   0     1935.08     1917.72     30.13 o 
   2   3   0       70.93       78.27      7.15 o 
   3   3   0        0.69       19.40      3.06 o 
   4   3   0     2340.39     2584.42     41.71 o 
   5   3   0       75.62       40.41      5.38 o 
   6   3   0     4221.71     4402.99     70.66 o 
   7   3   0      247.59      273.68     16.34 o 
   8   3   0      555.07      593.32     26.55 o 
   9   3   0      150.94      164.41     17.36 o 
  -8   4   0        2.61       -0.37      5.11 o 
  -7   4   0       25.46       20.40      5.62 o 
  -6   4   0        1.72       -2.55      2.89 o 
  -5   4   0       22.35       22.49      5.62 o 
  -4   4   0       76.61       58.71      6.38 o 
  -3   4   0     1112.46     1131.63     24.72 o 
  -2   4   0     2027.62     1920.88     51.06 o 
  -1   4   0      910.38      923.17     29.61 o 
   0   4   0      314.94      351.29     15.32 o 
   1   4   0      119.49      103.53      4.65 o 
   2   4   0       86.82       83.75      3.92 o 
   3   4   0       63.58       56.60      9.19 o 
   4   4   0      571.77      606.03     29.10 o 
   5   4   0      235.06      212.90      9.30 o 
   6   4   0      738.59      716.32     20.06 o 
   7   4   0      242.58      220.58     15.32 o 
   8   4   0      508.41      499.37     24.51 o 
   9   4   0        0.87       10.21      6.13 o 
  -8   5   0       45.32       54.13     14.30 o 
  -7   5   0      473.25      411.93     18.32 o 
  -6   5   0       62.73       69.02      8.28 o 
  -5   5   0      278.80      293.05     13.66 o 
  -4   5   0       86.25       89.51      8.28 o 
  -3   5   0       11.92       21.45      6.13 o 
  -2   5   0      286.65      311.47     17.36 o 
  -1   5   0       88.30       72.51      9.19 o 
   0   5   0       32.88       25.53      5.11 o 
   1   5   0     2424.65     2420.40     54.12 o 
   2   5   0     1642.36     1699.29     31.15 o 
   3   5   0      771.24      763.13     16.14 o 
   4   5   0      495.48      493.83     13.66 o 
   5   5   0       48.47       48.76      5.38 o 
   6   5   0      139.01      143.78     10.30 o 
   7   5   0       98.18      107.23     12.25 o 
   8   5   0       93.37      113.35     14.30 o 
  -7   6   0      516.94      501.14     23.49 o 
  -6   6   0      359.16      369.69     35.23 o 
  -5   6   0     4386.99     4108.30    107.23 o 
  -4   6   0     1068.81     1029.37     40.85 o 
  -3   6   0     2000.47     1861.65     57.19 o 
  -2   6   0     1670.77     1595.12     50.04 o 
  -1   6   0      956.94      962.99     34.72 o 
   0   6   0       15.59       18.38      5.11 o 
   1   6   0      871.37      893.26     19.34 o 
   2   6   0     1595.12     1697.29     29.80 o 
   3   6   0     4447.01     4348.99     89.87 o 
   4   6   0      617.15      543.78     15.83 o 
   5   6   0     1393.57     1438.44     29.50 o 
   6   6   0      783.80      749.56     27.57 o 
   7   6   0      232.19      243.05     16.34 o 
   8   6   0        7.97        8.17      6.13 o 
  -7   7   0      185.02      201.18     24.51 o 
  -6   7   0      242.63      239.98     25.53 o 
  -5   7   0      711.04      702.59     35.74 o 
  -4   7   0       28.01       31.66      9.19 o 
  -3   7   0       82.33       90.89     13.28 o 
  -2   7   0      104.61       91.91     13.28 o 
  -1   7   0      274.70      257.34     17.36 o 
   0   7   0       56.17       53.10      9.19 o 
   1   7   0      203.04      200.27     10.21 o 
   2   7   0     2948.46     3079.93     49.57 o 
   3   7   0     1066.45     1064.64     22.25 o 
   4   7   0      274.91      268.68     10.03 o 
   5   7   0      138.36      127.38     12.77 o 
   6   7   0      138.28      139.90     13.28 o 
   7   7   0       19.01       22.47      7.15 o 
   8   7   0       73.76       76.59     12.25 o 
  -6   8   0       66.94       90.89     16.34 o 
  -5   8   0       80.42       93.95     16.34 o 
  -4   8   0       44.22       41.87     10.21 o 
  -3   8   0       77.71       62.29     11.23 o 
  -2   8   0      332.58      329.85     22.47 o 
  -1   8   0     1970.50     2072.02     62.29 o 
   0   8   0      358.03      358.44     21.45 o 
   1   8   0     1220.90     1216.50     26.46 o 
   2   8   0       90.73       86.08      7.11 o 
   3   8   0       20.79       20.42      3.92 o 
   4   8   0        4.15        2.63      3.06 o 
   5   8   0       45.19       55.45      6.50 o 
   6   8   0      683.13      656.63     26.55 o 
   7   8   0      379.93      421.76     22.47 o 
  -5   9   0     1255.13     1304.08     55.14 o 
  -4   9   0      773.41      839.43     41.87 o 
  -3   9   0       55.77       53.10     11.23 o 
  -2   9   0       22.79       38.81     10.21 o 
  -1   9   0      306.43      297.17     21.45 o 
   0   9   0      171.65      222.62     17.36 o 
   1   9   0     1516.88     1493.51     55.14 o 
   2   9   0      685.12      690.68     19.04 o 
   3   9   0      749.34      770.47     20.93 o 
   4   9   0      232.73      230.81     10.76 o 
   5   9   0      317.87      333.93     18.38 o 
   6   9   0      221.39      221.60     16.34 o 
  -4  10   0      234.75      178.71     22.47 o 
  -3  10   0       42.10       43.91     12.25 o 
  -2  10   0      555.23      533.07     31.66 o 
  -1  10   0     1844.00     1776.89     61.27 o 
   0  10   0       92.57      102.12     14.30 o 
   1  10   0      850.34      861.29     23.54 o 
   2  10   0        2.84        1.53      3.57 o 
   3  10   0      144.47      168.83     11.04 o 
   4  10   0      502.08      510.68     25.53 o 
   5  10   0     1038.10     1100.86     36.76 o 
  -3  11   0       28.56       20.42      9.19 o 
  -2  11   0      897.33      908.87     43.91 o 
  -1  11   0      230.96      225.69     23.49 o 
   0  11   0       13.75       16.34      7.15 o 
   1  11   0       15.88       12.49      5.62 o 
   2  11   0        2.26        2.16      3.19 o 
   3  11   0      178.61      189.61     13.28 o 
   4  11   0       28.05       31.66      7.15 o 
   0  12   0       13.74       37.60     11.23 o 
   1  12   0      379.88      381.92     16.42 o 
   2  12   0      471.64      483.90     18.61 o 
  -4 -11   1      278.54      297.89     13.49 o 
  -3 -11   1        1.21        1.02      3.19 o 
  -2 -11   1       34.39       48.40      6.83 o 
  -1 -11   1       14.84       16.97      4.65 o 
   0 -11   1       62.11       52.84      7.35 o 
   1 -11   1      376.00      414.61     27.57 o 
   2 -11   1      234.10      234.88     25.53 o 
  -5 -10   1       83.08       73.53     10.21 o 
  -4 -10   1      107.83      103.96      8.83 o 
  -3 -10   1      208.85      220.51     11.04 o 
  -2 -10   1       49.98       57.13      6.83 o 
  -1 -10   1       83.79       83.82     11.74 o 
   0 -10   1      471.73      454.44     26.55 o 
   1 -10   1       10.49        9.19      6.13 o 
   2 -10   1       87.92       82.72     14.30 o 
   3 -10   1        3.81       -4.08      5.11 o 
   4 -10   1       13.91       30.64     10.21 o 
  -6  -9   1      778.15      799.60     30.64 o 
  -5  -9   1       44.74       49.74      6.83 o 
  -4  -9   1      209.17      220.18     10.30 o 
  -3  -9   1     1025.61     1054.36     45.44 o 
  -2  -9   1      232.10      253.13     11.04 o 
  -1  -9   1      421.75      433.88     14.96 o 
   0  -9   1       28.34       26.55      8.17 o 
   1  -9   1      124.32      123.57     16.34 o 
   2  -9   1      299.64      292.06     22.47 o 
   3  -9   1      144.78      146.03     18.38 o 
   4  -9   1      236.64      244.07     25.53 o 
   5  -9   1      143.83      148.07     21.45 o 
  -7  -8   1     1079.03     1142.73     39.83 o 
  -6  -8   1      185.27      199.13     14.30 o 
  -5  -8   1       25.18       26.07      5.11 o 
  -4  -8   1       24.27       25.34      4.65 o 
  -3  -8   1       66.03       70.07      6.38 o 
  -2  -8   1      539.92      535.26     15.69 o 
  -1  -8   1      750.78      734.40     19.34 o 
   0  -8   1      971.20      901.72     35.74 o 
   1  -8   1     3144.86     3316.87     88.84 o 
   2  -8   1      525.00      490.18     27.57 o 
   3  -8   1      208.53      184.84     20.42 o 
   4  -8   1       37.40       53.10     12.25 o 
   5  -8   1      106.65       91.91     15.32 o 
   6  -8   1       21.55       19.40      9.19 o 
  -7  -7   1       28.69       26.55      7.15 o 
  -6  -7   1      514.80      491.20     22.47 o 
  -5  -7   1       63.51       70.12     15.83 o 
  -4  -7   1     1193.45     1254.83     26.17 o 
  -3  -7   1      767.74      770.12     18.61 o 
  -2  -7   1      937.97      979.73     21.52 o 
  -1  -7   1      305.64      310.99     11.04 o 
   0  -7   1       45.14       44.93      8.17 o 
   1  -7   1       41.23       52.08     10.21 o 
   2  -7   1      214.23      171.56     17.36 o 
   3  -7   1     1667.59     1653.33     55.14 o 
   4  -7   1       97.49      112.33     16.34 o 
   5  -7   1      622.01      600.47     32.68 o 
   6  -7   1      685.26      679.10     36.76 o 
  -8  -6   1      190.57      233.86     17.36 o 
  -7  -6   1      379.89      412.57     21.45 o 
  -6  -6   1      521.27      509.59     17.42 o 
  -5  -6   1       34.47       40.25      5.38 o 
  -4  -6   1        1.85        5.11      2.17 o 
  -3  -6   1     1258.83     1279.85     26.55 o 
  -2  -6   1        3.76        7.08      5.62 o 
  -1  -6   1     3310.71     3597.97     55.25 o 
   0  -6   1       69.20       39.83      7.15 o 
   1  -6   1      369.64      337.00     19.40 o 
   2  -6   1      268.29      267.56     17.36 o 
   3  -6   1       83.06      101.10     13.28 o 
   4  -6   1        0.78        2.04      5.11 o 
   5  -6   1       18.88       15.32      7.15 o 
   6  -6   1      257.91      231.34     18.89 o 
   7  -6   1       23.36       33.89      7.11 o 
  -8  -5   1       48.23       37.78      9.19 o 
  -7  -5   1      459.49      475.88     22.47 o 
  -6  -5   1        8.34        4.08      3.19 o 
  -5  -5   1       28.56       27.38      4.65 o 
  -4  -5   1     1660.20     1670.42     44.42 o 
  -3  -5   1     2414.39     2390.17     38.38 o 
  -2  -5   1     3154.08     3327.80     49.87 o 
  -1  -5   1     3027.76     2956.92     45.22 o 
   0  -5   1     1382.33     1434.79     40.85 o 
   1  -5   1     1758.69     1667.62     46.98 o 
   2  -5   1      865.99      870.06     31.66 o 
   3  -5   1      126.04      128.67     14.30 o 
   4  -5   1      316.54      327.16     14.30 o 
   5  -5   1      488.28      464.17     17.59 o 
   6  -5   1      193.94      188.10     13.66 o 
   7  -5   1     3249.10     3022.98     59.82 o 
  -8  -4   1      127.93      135.82     14.30 o 
  -7  -4   1      223.57      221.60     15.32 o 
  -6  -4   1      353.24      331.83     13.49 o 
  -5  -4   1     1493.37     1571.56     31.38 o 
  -4  -4   1      258.89      271.22      9.57 o 
  -3  -4   1       47.28       56.71      7.66 o 
  -2  -4   1        7.12        9.92      1.70 o 
  -1  -4   1      241.21      230.89      7.11 o 
   0  -4   1      356.78      304.32     14.30 o 
   1  -4   1      693.31      606.59     22.47 o 
   2  -4   1     2014.96     1879.01     51.06 o 
   3  -4   1     1884.67     1892.90     35.61 o 
   4  -4   1      495.16      449.14     15.11 o 
   5  -4   1      143.12      152.90     11.04 o 
   6  -4   1       37.22       32.59      6.11 o 
   7  -4   1       66.09       54.51      7.56 o 
   8  -4   1      145.22      152.29     13.23 o 
  -9  -3   1       64.28       81.70     12.25 o 
  -8  -3   1      126.03      143.99     14.30 o 
  -7  -3   1      111.03      112.10     10.72 o 
  -6  -3   1      368.44      393.13     24.51 o 
  -5  -3   1      946.12     1054.74     23.80 o 
  -4  -3   1        8.60       14.30      2.89 o 
  -3  -3   1      393.00      378.58     10.03 o 
  -2  -3   1       64.06       62.29      5.62 o 
  -1  -3   1      551.75      499.37     13.28 o 
   0  -3   1       21.25       16.34      4.08 o 
   1  -3   1        2.01       11.23      3.06 o 
   2  -3   1     1750.38     1745.43     30.53 o 
   3  -3   1      304.28      324.44     10.76 o 
   4  -3   1      593.39      651.66     26.55 o 
   5  -3   1        1.06        3.36      2.45 o 
   6  -3   1       18.06       21.48      4.90 o 
   7  -3   1       16.98       14.93      7.15 o 
   8  -3   1        3.77        4.08      5.11 o 
  -9  -2   1      164.88      191.99     18.38 o 
  -8  -2   1        0.81        5.11      5.11 o 
  -7  -2   1      415.64      408.55     20.42 o 
  -6  -2   1      477.72      468.99     16.19 o 
  -5  -2   1      838.04      793.09     19.87 o 
  -4  -2   1    10220.21    10929.24    147.70 o 
  -3  -2   1      128.02      270.80     18.38 o 
  -2  -2   1      344.96      329.75      7.85 o 
  -1  -2   1     4947.44     4950.48     65.83 o 
   0  -2   1      898.36      911.93     23.49 o 
   1  -2   1      111.01      106.84      4.65 o 
   2  -2   1      255.19      252.34      8.16 o 
   3  -2   1     2512.06     2618.74     33.06 o 
   4  -2   1       30.38        7.91      1.51 o 
   5  -2   1     4620.73     4655.57     72.35 o 
   6  -2   1      101.64      112.80      9.00 o 
   7  -2   1     1654.41     1676.85     36.74 o 
   8  -2   1      518.85      528.98     27.57 o 
  -9  -1   1       45.62       60.25     11.23 o 
  -8  -1   1      455.08      504.47     24.51 o 
  -7  -1   1       23.65       35.32     11.23 o 
  -6  -1   1       25.34       30.33      5.38 o 
  -5  -1   1      138.28      138.35      8.50 o 
  -4  -1   1       28.56       34.05      4.15 o 
  -3  -1   1       46.24       42.16      3.92 o 
  -2  -1   1     2709.76     2986.15     43.91 o 
   0  -1   1       91.67       81.70      4.08 o 
   1  -1   1      916.59      871.91     14.39 o 
   2  -1   1        8.28        7.87      2.04 o 
   3  -1   1        2.81        0.68      4.08 o 
   4  -1   1      218.77      206.38      8.40 o 
   5  -1   1      114.99       96.72     10.21 o 
   6  -1   1       58.74       62.38      9.19 o 
   7  -1   1       69.26       71.53      8.31 o 
   8  -1   1      359.64      308.40     19.40 o 
   9  -1   1       36.57       25.53      8.17 o 
  -9   0   1       99.18       81.70     12.25 o 
  -8   0   1      708.93      659.02     56.17 o 
  -7   0   1      165.14      165.68     12.25 o 
  -6   0   1     1767.48     1755.94     57.19 o 
  -5   0   1       24.53       19.88      3.92 o 
  -4   0   1      170.74      167.80      7.56 o 
  -3   0   1       67.07       63.38      4.90 o 
  -2   0   1      171.96      173.37      5.86 o 
  -1   0   1     1919.49     1961.73     42.89 o 
   0   0   1     1207.51     1254.04     25.53 o 
   1   0   1     7738.70     7541.58    145.01 o 
   2   0   1        4.65        5.11      1.44 o 
   3   0   1        8.24        6.13      2.17 o 
   4   0   1        0.30        2.38      1.83 o 
   5   0   1      214.88      219.05      9.80 o 
   6   0   1        7.60        8.58      5.62 o 
   7   0   1       10.99       15.61      4.90 o 
   8   0   1      880.29      888.45     34.72 o 
   9   0   1      150.57      140.93     16.34 o 
  -9   1   1      191.31      219.56     20.42 o 
  -8   1   1     1363.42     1268.79     34.31 o 
  -7   1   1     4358.96     4348.65     75.31 o 
  -6   1   1     1206.36     1146.00     34.72 o 
  -5   1   1     3755.62     3466.59     58.37 o 
  -4   1   1    10265.01    10614.35    146.56 o 
  -3   1   1     3655.06     3568.84     54.45 o 
  -2   1   1     1022.46     1076.21     19.61 o 
   0   1   1      597.26      645.40     16.34 o 
   1   1   1      706.86      835.34     17.36 o 
   2   1   1    20566.21    20435.54    686.25 o 
   3   1   1    11791.13    11740.58    290.53 o 
   4   1   1     5009.67     4823.63     71.09 o 
   5   1   1     5758.61     5771.13     85.78 o 
   6   1   1     2356.96     2341.39     43.61 o 
   7   1   1     1059.23     1076.35     35.74 o 
   8   1   1       64.67      100.08     13.28 o 
   9   1   1      349.48      362.53     23.49 o 
  -8   2   1       49.44       50.39      8.31 o 
  -7   2   1      158.90      156.21     12.66 o 
  -6   2   1        1.28       -3.94      2.63 o 
  -5   2   1      152.69      149.88      9.59 o 
  -4   2   1     1498.27     1631.33     32.38 o 
  -3   2   1     2503.19     2442.72     53.10 o 
  -2   2   1      363.52      358.44     17.36 o 
  -1   2   1       17.84       24.51      5.11 o 
   0   2   1       63.90       45.95      4.08 o 
   1   2   1       74.37       58.05      7.15 o 
   2   2   1     1010.89     1046.10     41.36 o 
   3   2   1      180.86      181.87      6.50 o 
   4   2   1     1236.27     1151.98     26.55 o 
   5   2   1     3874.83     4067.13     63.24 o 
   6   2   1      153.75      140.48      9.80 o 
   7   2   1      346.67      378.87     20.42 o 
   8   2   1        3.09        3.06      5.11 o 
   9   2   1      242.75      231.81     21.45 o 
  -8   3   1       46.05       48.73      7.85 o 
  -7   3   1       20.83       16.42      6.64 o 
  -6   3   1       32.74       32.87      5.86 o 
  -5   3   1       40.72       39.85      6.03 o 
  -4   3   1      130.68      113.68     21.96 o 
  -3   3   1     1651.12     1596.53     31.40 o 
  -2   3   1     1334.53     1299.64     24.42 o 
  -1   3   1     3389.55     3542.55     77.61 o 
   0   3   1      448.42      364.57     13.28 o 
   1   3   1      336.25      370.70     12.25 o 
   2   3   1     1326.02     1339.96     27.06 o 
   3   3   1       66.90       58.83      4.33 o 
   4   3   1      455.26      464.69     16.85 o 
   5   3   1      409.59      398.27     12.94 o 
   6   3   1      573.47      597.01     20.93 o 
   7   3   1        6.37        6.13      5.11 o 
   8   3   1       30.09       30.64      8.17 o 
   9   3   1        4.01        3.06      5.11 o 
  -8   4   1     1017.57     1077.99     32.68 o 
  -7   4   1      345.37      371.02     16.87 o 
  -6   4   1     1436.24     1444.23     34.16 o 
  -5   4   1      384.99      355.05     26.04 o 
  -4   4   1       55.31       43.66      9.19 o 
  -3   4   1      112.96      131.24      8.17 o 
  -2   4   1     1088.46     1137.62     35.74 o 
  -1   4   1       16.70       29.61      5.11 o 
   0   4   1     2871.94     2831.79     64.34 o 
   1   4   1      112.71       82.72      3.92 o 
   2   4   1     4167.13     4158.20     58.37 o 
   3   4   1     3524.80     3511.35     50.81 o 
   4   4   1     1480.99     1443.07     26.29 o 
   5   4   1        0.04        0.51      2.17 o 
   6   4   1        2.59       -3.06      3.06 o 
   7   4   1       43.15       36.76      8.17 o 
   8   4   1      319.80      330.87     20.42 o 
   9   4   1      122.35      149.10     17.36 o 
  -8   5   1        7.72       12.11      4.90 o 
  -7   5   1        1.15        0.00      3.61 o 
  -6   5   1     1056.03     1049.71     37.78 o 
  -5   5   1       81.31       60.00     10.21 o 
  -4   5   1       27.77       29.18      5.05 o 
  -3   5   1      105.72      125.61     14.30 o 
  -2   5   1        5.31        5.11      4.08 o 
  -1   5   1      718.24      648.46     24.51 o 
   0   5   1       11.71        6.13      3.06 o 
   1   5   1     1040.02      998.52     19.34 o 
   2   5   1     2440.45     2581.53     39.64 o 
   3   5   1       69.34       79.15      5.05 o 
   4   5   1     1041.57     1142.44     22.74 o 
   5   5   1       57.43       58.06      6.11 o 
   6   5   1      412.29      398.27     19.40 o 
   7   5   1      342.01      285.94     18.38 o 
   8   5   1       97.11      105.18     13.28 o 
  -7   6   1       77.78       87.97     10.76 o 
  -6   6   1      539.18      561.20     38.81 o 
  -5   6   1     1263.14     1256.08     48.00 o 
  -4   6   1       28.02       24.51      8.17 o 
  -3   6   1      888.50      813.90     33.70 o 
  -2   6   1      453.16      482.01     23.49 o 
  -1   6   1       12.86       24.51      6.13 o 
   0   6   1       11.58       14.30      5.11 o 
   1   6   1      284.14      296.79     15.32 o 
   2   6   1     1694.45     1717.49     29.91 o 
   3   6   1     1370.58     1348.62     24.84 o 
   4   6   1      473.96      442.78     12.62 o 
   5   6   1      186.33      191.79      9.00 o 
   6   6   1      261.06      249.17     15.32 o 
   7   6   1       24.33       12.25      6.13 o 
   8   6   1        5.01       13.28      6.13 o 
  -7   7   1      114.72       78.63     15.32 o 
  -6   7   1        1.52        2.04      6.13 o 
  -5   7   1        1.95        2.04      5.11 o 
  -4   7   1       43.28       46.98     10.21 o 
  -3   7   1      450.04      373.76     23.49 o 
  -2   7   1     3050.77     3085.05     82.72 o 
  -1   7   1      734.26      701.57     29.61 o 
   0   7   1     1802.31     1696.22     50.04 o 
   1   7   1     2694.21     2642.47     44.19 o 
   2   7   1      386.31      371.43     11.49 o 
   3   7   1        5.73        4.52      4.08 o 
   4   7   1        7.46        8.17      2.89 o 
   5   7   1       32.86       30.64      6.13 o 
   6   7   1      955.90     1007.93     33.70 o 
   7   7   1       37.65       40.85      9.19 o 
   8   7   1     1479.44     1582.86     51.06 o 
  -6   8   1      116.41      108.25     18.38 o 
  -5   8   1       94.05      103.14     16.34 o 
  -4   8   1      178.12      149.10     18.38 o 
  -3   8   1      260.43      227.73     22.47 o 
  -2   8   1      864.11      865.98     36.76 o 
  -1   8   1      877.08      873.13     35.74 o 
   0   8   1     2090.52     2032.19     59.23 o 
   1   8   1      345.57      407.41     14.30 o 
   2   8   1      694.35      705.94     30.13 o 
   3   8   1      259.65      239.31      9.73 o 
   4   8   1      667.29      680.20     34.21 o 
   5   8   1      370.52      370.70     18.38 o 
   6   8   1     1014.62     1013.03     34.72 o 
   7   8   1      782.49      737.31     30.64 o 
  -5   9   1      123.95      138.88     19.40 o 
  -4   9   1      520.46      567.79     33.70 o 
  -3   9   1        8.86       15.32      7.15 o 
  -2   9   1      105.58      105.18     15.32 o 
  -1   9   1      331.71      338.02     22.47 o 
   0   9   1      603.64      615.79     29.61 o 
   1   9   1      693.74      709.57     20.06 o 
   2   9   1      209.93      226.08     10.30 o 
   3   9   1     1109.89     1134.00     25.57 o 
   4   9   1       12.24       14.30      3.92 o 
   5   9   1      118.66      117.44     12.25 o 
   6   9   1       35.96       41.87      9.19 o 
   7   9   1      140.20      139.90     16.34 o 
  -4  10   1        9.08        9.19      8.17 o 
  -3  10   1      877.27      879.26     42.89 o 
  -2  10   1     1371.65     1346.97     53.10 o 
  -1  10   1      101.91      105.18     15.32 o 
   0  10   1       71.30       74.55     12.25 o 
   1  10   1      262.70      282.01     18.38 o 
   2  10   1      236.70      213.19     10.76 o 
   3  10   1      432.98      409.56     14.79 o 
   4  10   1       34.10       27.57      6.13 o 
   5  10   1      758.39      760.80     29.61 o 
   6  10   1      255.67      275.72     18.38 o 
  -3  11   1      942.05      908.87     44.93 o 
  -2  11   1      573.43      552.47     33.70 o 
  -1  11   1     1050.16     1023.24     44.93 o 
   0  11   1      402.26      413.59     26.55 o 
   1  11   1      229.97      262.19     12.76 o 
   2  11   1      467.23      487.65     17.59 o 
   3  11   1      151.45      156.67     11.04 o 
   4  11   1     1333.58     1362.28     42.89 o 
   5  11   1       46.69       60.25     10.21 o 
  -1  12   1        2.06        7.15      6.13 o 
   0  12   1      444.71      439.59     28.08 o 
   1  12   1       47.25       55.94      7.66 o 
   2  12   1       68.68       68.22      8.28 o 
   3  12   1       22.38       23.17      5.38 o 
  -3 -11   2        6.03        4.08      6.13 o 
  -2 -11   2     1460.80     1623.63     36.76 o 
  -1 -11   2      176.53      203.40     12.06 o 
   0 -11   2     1152.23     1104.23     29.44 o 
   1 -11   2      359.59      391.12     27.57 o 
  -5 -10   2      135.31      164.41     19.40 o 
  -4 -10   2      164.26      159.31     18.38 o 
  -3 -10   2      372.68      391.51     14.96 o 
  -2 -10   2     1208.89     1294.36     53.10 o 
  -1 -10   2       16.74       21.20      9.19 o 
   0 -10   2      929.71      887.42     38.81 o 
   1 -10   2      376.68      377.84     25.53 o 
   2 -10   2       18.81        9.19      7.15 o 
   3 -10   2      442.15      467.71     30.64 o 
  -5  -9   2       45.62       55.14     11.23 o 
  -4  -9   2       13.10       10.01      3.57 o 
  -3  -9   2        2.72        3.06      5.11 o 
  -2  -9   2       11.92       12.77      3.61 o 
  -1  -9   2      274.59      295.34     12.76 o 
   0  -9   2       15.71       16.34      7.15 o 
   1  -9   2     1316.35     1360.24     50.04 o 
   2  -9   2        7.00        6.13      6.13 o 
   3  -9   2        5.31       13.28      7.15 o 
   4  -9   2        0.77        5.11      7.15 o 
  -5  -8   2     1754.17     1760.72     48.51 o 
  -4  -8   2      133.34      127.26     13.28 o 
  -3  -8   2      958.58      920.72     22.07 o 
  -2  -8   2      290.83      282.44     21.45 o 
  -1  -8   2      796.84      797.14     20.61 o 
   0  -8   2      512.09      494.26     25.53 o 
   1  -8   2     1296.37     1285.69     45.95 o 
   2  -8   2     1641.36     1699.28     57.19 o 
   3  -8   2     2228.17     2033.21     66.38 o 
   4  -8   2      315.36      333.93     24.51 o 
  -6  -7   2      432.49      435.30     21.96 o 
  -5  -7   2      418.24      420.87     25.53 o 
  -4  -7   2     2840.11     2953.76     48.99 o 
  -3  -7   2      536.72      477.04     25.53 o 
  -2  -7   2     2540.29     2562.08     43.33 o 
  -1  -7   2       68.46       77.29      8.17 o 
   0  -7   2      278.29      292.06     18.38 o 
   1  -7   2      202.83      182.80     15.32 o 
   2  -7   2      505.56      475.88     25.53 o 
   3  -7   2     2786.08     2751.12     78.63 o 
   4  -7   2     2285.49     2202.73     69.44 o 
   5  -7   2      167.77      160.33     19.40 o 
   6  -7   2     1980.60     2091.42     71.48 o 
  -7  -6   2       40.04       45.95      9.19 o 
  -6  -6   2      103.78       99.26      9.06 o 
  -5  -6   2      129.89      141.72      9.80 o 
  -4  -6   2      611.46      607.51     16.34 o 
  -3  -6   2      427.13      405.51     12.02 o 
  -2  -6   2     3110.34     3273.53     50.89 o 
  -1  -6   2      861.66      833.91     18.88 o 
   0  -6   2      434.70      404.40     20.42 o 
   1  -6   2      131.66      126.63     14.30 o 
   2  -6   2       48.81       38.81      8.17 o 
   3  -6   2       13.97       28.59      8.17 o 
   4  -6   2       45.40       26.55      8.17 o 
   5  -6   2      524.34      483.03     27.57 o 
   6  -6   2      270.54      324.91     16.24 o 
   7  -6   2      249.17      227.80     16.96 o 
  -8  -5   2       36.98       25.53      7.15 o 
  -7  -5   2       57.87       78.63     10.21 o 
  -6  -5   2      324.36      329.31     13.74 o 
  -5  -5   2      792.49      763.45     19.87 o 
  -4  -5   2      189.72      192.44     11.23 o 
  -3  -5   2      545.44      515.85     13.00 o 
  -2  -5   2      404.03      394.64     11.04 o 
  -1  -5   2     1616.93     1849.54     56.68 o 
   0  -5   2     2918.36     3406.73     79.65 o 
   1  -5   2      708.30      738.33     28.59 o 
   2  -5   2      297.49      335.98     18.38 o 
   3  -5   2      782.11      756.71     30.64 o 
   4  -5   2      233.91      202.52     10.76 o 
   5  -5   2       88.90      101.10      9.73 o 
   6  -5   2       14.11       23.53      5.78 o 
   7  -5   2       12.17        5.45      4.15 o 
  -8  -4   2      301.66      355.38     19.40 o 
  -7  -4   2     2798.51     2860.20    106.72 o 
  -6  -4   2      508.60      517.19     17.16 o 
  -5  -4   2     3639.05     3649.22    107.23 o 
  -4  -4   2     1497.01     1567.73     29.19 o 
  -3  -4   2      147.62      141.86      6.38 o 
  -2  -4   2        0.02        0.51      1.44 o 
  -1  -4   2      762.06      774.62     15.69 o 
   0  -4   2     4513.07     4541.29     98.04 o 
   1  -4   2     5293.77     4997.76    109.27 o 
   2  -4   2     2163.51     2240.52     58.21 o 
   3  -4   2     8085.61     8060.57    115.10 o 
   4  -4   2     2903.08     2766.81     48.96 o 
   5  -4   2      322.29      335.38     14.07 o 
   6  -4   2        3.51        7.15      5.11 o 
   7  -4   2        3.26        5.11      3.61 o 
   8  -4   2      236.97      248.15     22.47 o 
  -8  -3   2        4.45       12.25      6.13 o 
  -7  -3   2      101.94      105.50     15.83 o 
  -6  -3   2      288.00      317.23     14.81 o 
  -5  -3   2     1605.02     1660.28     68.93 o 
  -4  -3   2      768.35      787.50     40.85 o 
  -3  -3   2      454.60      399.54     10.55 o 
  -2  -3   2      215.85      153.04     12.25 o 
  -1  -3   2      594.64      594.39     12.02 o 
   0  -3   2        7.94        2.04      2.04 o 
   1  -3   2      129.40      101.10      8.17 o 
   2  -3   2      252.11      251.92      6.57 o 
   3  -3   2      742.26      761.79     14.20 o 
   4  -3   2     1620.19     1598.10     22.02 o 
   5  -3   2       12.36       18.25      3.92 o 
   6  -3   2      176.99      180.20     12.28 o 
   7  -3   2      154.10      139.51     11.49 o 
   8  -3   2       15.30       18.38      7.15 o 
  -9  -2   2       26.86       18.38      7.15 o 
  -8  -2   2       39.00       52.08      9.19 o 
  -7  -2   2        0.29        0.56      3.57 o 
  -6  -2   2      116.49       92.79      8.09 o 
  -5  -2   2       76.61       68.62      6.61 o 
  -4  -2   2       76.62       88.34     11.74 o 
  -3  -2   2      413.93      445.06     11.29 o 
  -2  -2   2     3324.32     3690.63     51.62 o 
  -1  -2   2      306.22      313.30      6.80 o 
   0  -2   2     1180.79     1098.28     17.42 o 
   1  -2   2       47.27       40.16      2.21 o 
   2  -2   2      676.76      643.45     10.14 o 
   3  -2   2       31.20       32.59      2.41 o 
   4  -2   2      180.59      188.91      4.93 o 
   5  -2   2       40.77       38.03      5.05 o 
   6  -2   2      560.77      497.84     31.15 o 
   7  -2   2      945.76      917.03     25.24 o 
   8  -2   2       31.12       40.85      9.19 o 
  -9  -1   2      977.09     1030.39     38.81 o 
  -8  -1   2      724.36      803.37     25.47 o 
  -7  -1   2     1259.45     1274.95     31.33 o 
  -6  -1   2       99.29      106.46      9.06 o 
  -5  -1   2       80.85       84.10     13.79 o 
  -4  -1   2      378.28      420.84     26.04 o 
  -3  -1   2     1079.34     1073.56     20.35 o 
  -2  -1   2     1730.60     1726.21     26.99 o 
  -1  -1   2    12767.42    12823.06    162.69 o 
   0  -1   2     2040.54     2021.92     27.46 o 
   1  -1   2    13357.84    13434.73    137.41 o 
   2  -1   2     1855.30     1828.49     21.60 o 
   3  -1   2      912.88      895.60     24.31 o 
   4  -1   2      219.97      262.66      7.17 o 
   5  -1   2       18.82       14.68      3.19 o 
   6  -1   2      127.28      124.39      9.00 o 
   7  -1   2     1249.63     1263.23     41.87 o 
   8  -1   2      505.51      521.83     26.55 o 
   9  -1   2     1096.87     1131.49     43.91 o 
  -9   0   2        6.63        5.11      5.11 o 
  -8   0   2      250.67      252.24     14.98 o 
  -7   0   2       12.70       17.97      5.10 o 
  -6   0   2        3.94        6.74      3.40 o 
  -5   0   2       55.07       61.80      7.66 o 
  -4   0   2       87.10       82.41      6.64 o 
  -3   0   2        7.17        4.70      1.70 o 
  -2   0   2      444.14      458.93     10.01 o 
  -1   0   2        0.43        1.02      2.04 o 
   0   0   2       41.90       49.02      3.06 o 
   1   0   2     2925.13     2714.36     54.12 o 
   2   0   2     4404.70     4809.37     72.09 o 
   3   0   2       67.24       62.31      4.34 o 
   4   0   2        2.29        0.46      0.88 o 
   5   0   2       14.72       16.83      1.81 o 
   6   0   2      102.72      101.27      8.83 o 
   7   0   2        0.25        0.00      4.08 o 
   8   0   2      158.82      171.56     17.36 o 
   9   0   2        4.22       -1.02      4.08 o 
  -9   1   2        3.55        3.06      5.11 o 
  -8   1   2        1.54        1.96      4.33 o 
  -7   1   2       92.77       74.48      9.70 o 
  -6   1   2      421.96      376.67     14.92 o 
  -5   1   2      967.69      993.50     23.98 o 
  -4   1   2     2241.31     2458.40     42.89 o 
  -3   1   2     1140.32     1141.91     22.27 o 
  -2   1   2       30.41       33.10      6.13 o 
  -1   1   2       14.84       10.21      3.06 o 
   0   1   2       96.49       90.89      5.11 o 
   2   1   2      253.57      256.91      6.50 o 
   3   1   2       33.20       40.40      3.61 o 
   4   1   2     1139.12     1088.60     21.94 o 
   5   1   2     2747.61     2771.41     46.67 o 
   6   1   2        6.54        6.94      3.57 o 
   7   1   2        9.53       12.25      6.13 o 
   8   1   2       34.91       36.76      8.17 o 
   9   1   2      317.29      315.55     21.45 o 
  -8   2   2      947.93      915.25     29.28 o 
  -7   2   2      300.32      265.95     14.81 o 
  -6   2   2      418.90      357.21     21.45 o 
  -5   2   2      480.37      513.30     16.81 o 
  -4   2   2     6870.49     7047.74    103.18 o 
  -3   2   2     8890.42     8762.31    122.41 o 
  -2   2   2    19480.68    18810.91    246.12 o 
  -1   2   2    44333.11    45530.31    893.55 o 
   0   2   2      977.71     1096.77     28.59 o 
   1   2   2      253.67      265.63      9.19 o 
   2   2   2     3923.77     4219.09     76.59 o 
   3   2   2      518.12      561.93     20.93 o 
   4   2   2     1839.90     1801.93     31.03 o 
   5   2   2     8688.90     9059.29    139.39 o 
   6   2   2     4463.20     4315.60     92.93 o 
   7   2   2      403.41      395.21     20.42 o 
   8   2   2     2899.14     2989.06     75.57 o 
   9   2   2      785.18      764.88     33.70 o 
  -8   3   2        5.10        1.39      4.46 o 
  -7   3   2      899.93      861.88     38.81 o 
  -6   3   2       82.21       87.99      9.26 o 
  -5   3   2      163.32      147.50     11.13 o 
  -4   3   2       67.36       61.09      6.80 o 
  -3   3   2     1719.59     1670.68     32.60 o 
  -2   3   2     1927.75     1921.90     55.14 o 
  -1   3   2        3.44        0.00      3.06 o 
   0   3   2     4223.81     4480.02     91.91 o 
   1   3   2     1947.13     2091.42     44.93 o 
   2   3   2       72.80       92.93      5.11 o 
   3   3   2       15.57       15.51      2.55 o 
   4   3   2       42.05       44.90      4.60 o 
   5   3   2      957.76      980.32     26.55 o 
   6   3   2      148.00      155.22     14.30 o 
   7   3   2     1479.46     1392.92     42.89 o 
   8   3   2      269.71      278.79     18.38 o 
   9   3   2      237.80      203.22     19.40 o 
  -8   4   2      109.71      123.83     12.21 o 
  -7   4   2       80.39       95.50      8.81 o 
  -6   4   2      154.90      171.78     13.21 o 
  -5   4   2      370.57      413.93     16.62 o 
  -4   4   2       36.71       31.56      5.25 o 
  -3   4   2        8.90        9.63      2.51 o 
  -2   4   2      363.29      347.21     17.36 o 
  -1   4   2       21.31       22.47      5.11 o 
   0   4   2      203.86      203.22     10.21 o 
   1   4   2      645.81      686.20     13.66 o 
   2   4   2     2814.14     2702.08     39.31 o 
   3   4   2        6.22       12.95      2.17 o 
   4   4   2       47.42       52.81      4.65 o 
   5   4   2       75.85       84.59      6.83 o 
   6   4   2      248.65      259.39     16.34 o 
   7   4   2      203.95      211.39     15.32 o 
   8   4   2       30.55       49.02      9.19 o 
   9   4   2      423.90      487.11     26.55 o 
  -8   5   2       42.59       51.06      8.58 o 
  -7   5   2      133.49      143.26     18.38 o 
  -6   5   2     1935.28     1859.43     46.98 o 
  -5   5   2      178.26      176.18     12.21 o 
  -4   5   2     4688.06     4774.12    115.40 o 
  -3   5   2      292.84      228.75     16.34 o 
  -2   5   2     2382.69     2283.41     61.27 o 
  -1   5   2      962.30      958.91     31.66 o 
   0   5   2      373.79      411.54     17.36 o 
   1   5   2       41.54       33.68     10.21 o 
   2   5   2     3462.13     3364.53     49.04 o 
   3   5   2     1611.80     1566.55     26.35 o 
   4   5   2       17.68       30.89      3.92 o 
   5   5   2     3752.26     3990.25     61.66 o 
   6   5   2      228.60      233.86     15.32 o 
   7   5   2       56.63       76.59     11.23 o 
   8   5   2      271.30      292.06     19.40 o 
  -7   6   2       45.61       50.05     10.72 o 
  -6   6   2      309.33      333.93     24.51 o 
  -5   6   2      403.40      399.29     25.53 o 
  -4   6   2       55.92       60.25     11.23 o 
  -3   6   2      805.12      862.92     34.72 o 
  -2   6   2      815.97      815.94     31.66 o 
  -1   6   2      251.35      246.11     15.32 o 
   0   6   2       52.22       44.93      7.15 o 
   1   6   2      152.21      146.93      6.83 o 
   2   6   2     1927.31     1879.25     41.36 o 
   3   6   2      630.49      596.08     14.07 o 
   4   6   2      561.81      579.54     14.44 o 
   5   6   2       32.04       35.74      7.15 o 
   6   6   2      228.40      250.19     15.32 o 
   7   6   2      152.38      166.46     16.34 o 
   8   6   2       10.16       13.28      6.13 o 
  -7   7   2       29.81       35.74     11.23 o 
  -6   7   2        4.89        4.08      6.13 o 
  -5   7   2        0.56        1.02      4.08 o 
  -4   7   2      120.39      118.46     16.34 o 
  -3   7   2      123.98      113.35     14.30 o 
  -2   7   2      686.90      702.59     30.64 o 
  -1   7   2      934.42      886.40     33.70 o 
   0   7   2     1116.17     1143.75     37.78 o 
   1   7   2      647.98      661.82     16.87 o 
   2   7   2      115.95      126.53      6.83 o 
   3   7   2        6.37        9.39      2.45 o 
   4   7   2       76.20       78.87      6.11 o 
   5   7   2       39.16       51.06      8.17 o 
   6   7   2      847.27      864.96     31.66 o 
   7   7   2      340.56      345.17     20.42 o 
   8   7   2      562.49      530.00     27.57 o 
  -6   8   2     2235.92     2155.76     74.55 o 
  -5   8   2      269.44      256.32     25.53 o 
  -4   8   2      380.89      417.67     27.57 o 
  -3   8   2      608.47      563.70     30.64 o 
  -2   8   2        2.59        2.04      4.08 o 
  -1   8   2      575.10      578.00     27.57 o 
   0   8   2     1588.30     1548.14     49.02 o 
   1   8   2      805.48      800.54     20.06 o 
   2   8   2     1160.68     1129.44     24.52 o 
   3   8   2      705.93      732.60     24.00 o 
   4   8   2      388.11      389.96     19.40 o 
   5   8   2      622.31      642.34     25.53 o 
   6   8   2        1.81        1.02      4.08 o 
   7   8   2        1.45        1.02      4.08 o 
  -5   9   2      283.47      293.09     28.59 o 
  -4   9   2       27.37       25.53      9.19 o 
  -3   9   2        2.00        0.00      5.11 o 
  -2   9   2      370.92      359.46     24.51 o 
  -1   9   2      836.23      857.81     36.76 o 
   0   9   2     1652.84     1602.27     52.08 o 
   1   9   2      420.15      434.16     14.68 o 
   2   9   2     1495.74     1542.08     37.27 o 
   3   9   2       14.97       20.77      3.92 o 
   4   9   2      343.55      345.17     17.36 o 
   5   9   2       10.48        8.17      5.11 o 
   6   9   2        2.12        2.04      5.11 o 
   7   9   2      384.32      376.82     22.47 o 
  -4  10   2      313.55      291.04     28.59 o 
  -3  10   2       95.28       81.70     15.32 o 
  -2  10   2     1085.84     1098.81     46.98 o 
  -1  10   2       93.57       89.87     14.30 o 
   0  10   2        1.58        0.00      5.11 o 
   1  10   2       25.87       32.24      5.38 o 
   2  10   2       25.47       21.05      4.33 o 
   3  10   2      221.36      235.58     16.85 o 
   4  10   2      351.75      368.65     19.40 o 
   5  10   2     1162.95     1159.06     37.78 o 
   6  10   2      149.12      158.29     15.32 o 
  -3  11   2       38.66       30.64     11.23 o 
  -2  11   2       67.98       92.93     16.34 o 
  -1  11   2      180.90      181.77     20.42 o 
   0  11   2      846.19      912.95     40.85 o 
   1  11   2      321.14      290.95     13.66 o 
   2  11   2      151.23      135.58     19.40 o 
   3  11   2      177.29      172.93     11.90 o 
   4  11   2        6.00        4.08      4.08 o 
   5  11   2        3.08        7.15      5.11 o 
  -1  12   2      166.10      199.13     23.49 o 
   0  12   2      281.83      290.76     28.59 o 
   1  12   2        6.42       16.42      4.65 o 
   2  12   2      228.19      210.74     13.96 o 
   3  12   2        1.17       11.23      5.11 o 
  -1 -11   3      623.46      610.68     32.68 o 
   0 -11   3      153.91      172.58     20.42 o 
  -4 -10   3      490.50      553.49     30.64 o 
  -3 -10   3       24.95       17.36      7.15 o 
  -2 -10   3      414.98      421.76     25.53 o 
  -1 -10   3      185.39      196.21     11.71 o 
   0 -10   3     1499.15     1426.62     53.10 o 
   1 -10   3      477.73      459.54     28.59 o 
   2 -10   3      582.08      621.91     34.72 o 
   3 -10   3      290.19      289.00     28.59 o 
  -5  -9   3       12.16        3.06      6.13 o 
  -4  -9   3        3.72       20.42      7.15 o 
  -3  -9   3       16.88       16.34      6.13 o 
  -2  -9   3        5.99       10.21      3.19 o 
  -1  -9   3      907.45      911.95     23.80 o 
   0  -9   3     1116.26     1073.28     41.87 o 
   1  -9   3      391.19      342.10     23.49 o 
   2  -9   3      571.18      579.02     31.66 o 
   3  -9   3      747.64      741.39     37.78 o 
   4  -9   3        8.89       21.45      9.19 o 
  -6  -8   3      161.32      172.58     20.42 o 
  -5  -8   3      119.78      100.08     14.30 o 
  -4  -8   3      624.51      667.87     30.64 o 
  -3  -8   3       61.58       61.18      8.68 o 
  -2  -8   3      616.62      603.95     17.42 o 
  -1  -8   3       53.70       56.80     13.79 o 
   0  -8   3       27.15       31.66      8.17 o 
   1  -8   3       63.36       65.36     12.25 o 
   2  -8   3      142.23      139.90     17.36 o 
   3  -8   3     1017.68     1072.26     44.93 o 
   4  -8   3        1.70        8.17      6.13 o 
   5  -8   3      240.11      254.28     26.55 o 
  -6  -7   3       64.80       81.70     14.30 o 
  -5  -7   3        7.05        9.19      6.13 o 
  -4  -7   3     1929.53     1970.27     36.56 o 
  -3  -7   3      412.78      431.23     36.25 o 
  -2  -7   3      885.20      905.97     20.86 o 
  -1  -7   3       91.44      102.78      7.35 o 
   0  -7   3      240.14      256.32     17.36 o 
   1  -7   3       39.85       45.95      9.19 o 
   2  -7   3     1063.85     1073.28     40.85 o 
   3  -7   3      394.45      427.88     25.53 o 
   4  -7   3       78.44       81.70     13.28 o 
   5  -7   3      298.36      291.04     23.49 o 
   6  -7   3        4.66        1.02      6.13 o 
  -7  -6   3        9.92       15.32      9.19 o 
  -6  -6   3      136.18      124.59     16.34 o 
  -5  -6   3      343.85      329.74     13.00 o 
  -4  -6   3      723.53      651.98     17.16 o 
  -3  -6   3      908.55      924.31     23.49 o 
  -2  -6   3     2851.96     2847.93     45.79 o 
  -1  -6   3     1861.44     1858.05     33.11 o 
   0  -6   3     2438.52     2480.50     65.36 o 
   1  -6   3      106.77       88.84     11.23 o 
   2  -6   3      553.46      573.92     27.57 o 
   3  -6   3       57.72       73.53     12.25 o 
   4  -6   3        4.51        4.08      5.11 o 
   5  -6   3      453.34      384.99     24.51 o 
   6  -6   3     1646.49     1636.99     58.21 o 
   7  -6   3      638.65      692.68     27.06 o 
  -7  -5   3      550.03      588.21     34.72 o 
  -6  -5   3      269.80      268.80     12.99 o 
  -5  -5   3     1552.77     1511.37     31.40 o 
  -4  -5   3      250.84      229.39      9.26 o 
  -3  -5   3        0.10       -2.30      1.53 o 
  -2  -5   3        5.77        4.08      1.70 o 
  -1  -5   3      216.78      213.83      8.09 o 
   0  -5   3     1385.27     1405.17     40.85 o 
   1  -5   3      345.38      276.75     16.34 o 
   2  -5   3     2918.65     3018.67     76.59 o 
   3  -5   3     1189.84     1138.64     39.83 o 
   4  -5   3      540.03      564.08     18.61 o 
   5  -5   3       63.51       67.87      8.28 o 
   6  -5   3        1.26        4.64      3.92 o 
   7  -5   3      168.44      184.66     14.39 o 
  -7  -4   3       49.62       40.15      6.80 o 
  -6  -4   3       15.54       10.64      4.15 o 
  -5  -4   3      557.57      539.06     17.36 o 
  -4  -4   3      524.10      559.00     14.71 o 
  -3  -4   3        3.46        4.70      1.70 o 
  -2  -4   3      122.82      100.94      5.25 o 
  -1  -4   3     1638.02     1794.25     37.78 o 
   0  -4   3       97.06       98.04      9.19 o 
   1  -4   3       52.97       76.59      9.19 o 
   2  -4   3       35.04       30.64      6.13 o 
   3  -4   3      557.83      651.32     18.01 o 
   4  -4   3      149.06      124.39      9.30 o 
   5  -4   3       66.25       71.90      7.56 o 
   6  -4   3        1.42        2.27      3.19 o 
   7  -4   3       13.02       11.63      4.65 o 
   8  -4   3        0.01        2.04      5.11 o 
  -8  -3   3        5.46        3.06      5.11 o 
  -7  -3   3       44.45       50.50      8.17 o 
  -6  -3   3      836.34      899.58     23.42 o 
  -5  -3   3     2404.42     2419.83     43.18 o 
  -4  -3   3     4028.31     4019.94     61.30 o 
  -3  -3   3      510.34      466.73     11.71 o 
  -2  -3   3     4162.42     3997.27     92.93 o 
  -1  -3   3     3309.66     3359.30     47.98 o 
   0  -3   3     1470.68     1517.51     38.81 o 
   1  -3   3       90.12       93.20     11.23 o 
   2  -3   3      452.26      449.23      9.17 o 
   3  -3   3     1647.51     1660.89     22.59 o 
   4  -3   3     2952.70     2844.07     37.80 o 
   5  -3   3      431.92      434.29     15.11 o 
   6  -3   3     4377.91     4203.57     70.99 o 
   7  -3   3      448.94      473.84     25.53 o 
   8  -3   3      764.51      749.56     34.72 o 
  -8  -2   3      262.56      264.00     14.98 o 
  -7  -2   3      146.26      156.80     11.71 o 
  -6  -2   3       55.29       47.60      6.38 o 
  -5  -2   3       81.62       81.95      6.80 o 
  -4  -2   3       60.29       67.78      5.86 o 
  -3  -2   3      259.15      219.27      7.56 o 
  -2  -2   3      107.54       88.49      4.33 o 
  -1  -2   3     1694.96     1717.44     25.52 o 
   0  -2   3     6591.32     6361.98     82.10 o 
   1  -2   3     1255.77     1227.28     16.12 o 
   2  -2   3      267.66      249.98      7.75 o 
   3  -2   3       42.51       45.46      3.07 o 
   4  -2   3      105.22      102.85      6.81 o 
   5  -2   3      228.64      210.18      9.73 o 
   6  -2   3      346.86      349.01     13.72 o 
   7  -2   3      260.65      222.62     16.34 o 
   8  -2   3      536.11      459.54     25.53 o 
  -8  -1   3        1.37        1.30      3.55 o 
  -7  -1   3     1260.11     1246.73     45.44 o 
  -6  -1   3      424.14      385.94     14.53 o 
  -5  -1   3      101.41       95.31      9.19 o 
  -4  -1   3       72.33       70.46      5.86 o 
  -3  -1   3       92.59       96.23      5.38 o 
  -2  -1   3      111.63      110.58      4.33 o 
  -1  -1   3      209.20      200.07      5.64 o 
   0  -1   3     2479.20     2243.76     31.38 o 
   1  -1   3      548.79      555.81      8.36 o 
   2  -1   3     2714.38     2933.15     32.82 o 
   3  -1   3       96.81       95.93      5.79 o 
   4  -1   3        3.46        2.83      1.15 o 
   5  -1   3      220.93      227.45     11.23 o 
   6  -1   3       50.43       46.49      9.19 o 
   7  -1   3      126.31      114.37     13.28 o 
   8  -1   3        9.67       -1.02      4.08 o 
   9  -1   3        3.18       -6.13      4.08 o 
  -8   0   3      408.94      431.23     22.98 o 
  -7   0   3     1292.56     1318.72     51.06 o 
  -6   0   3      204.88      198.32     15.32 o 
  -5   0   3     4615.03     4966.93     77.29 o 
  -4   0   3        3.27       25.55      4.08 o 
  -3   0   3     3504.98     3855.57     57.16 o 
  -2   0   3      294.34      294.94      5.67 o 
  -1   0   3      321.31      334.97      7.66 o 
   0   0   3      952.06      977.29     23.49 o 
   1   0   3     3954.15     4008.12     51.17 o 
   2   0   3      435.15      427.78      6.91 o 
   3   0   3      210.85      468.40     21.50 o 
   4   0   3    11266.75    11460.88    118.72 o 
   5   0   3      723.03      649.17     11.26 o 
   6   0   3      635.65      620.67     17.68 o 
   7   0   3      584.63      571.87     25.53 o 
   8   0   3        0.15       -1.02      4.08 o 
   9   0   3      118.11      122.54     16.34 o 
  -8   1   3       36.72       44.16      7.56 o 
  -7   1   3       14.35       17.71      4.90 o 
  -6   1   3        8.53       18.42      4.65 o 
  -5   1   3       14.89       13.63      3.55 o 
  -4   1   3       49.42       62.63      5.86 o 
  -3   1   3      369.51      304.32     11.23 o 
  -2   1   3      850.60      844.52     16.62 o 
  -1   1   3      235.85      278.86      6.29 o 
   0   1   3       46.83       55.14      4.08 o 
   1   1   3        0.65       -1.36      1.28 o 
   2   1   3      283.12      291.01      6.38 o 
   3   1   3        9.99        9.60      3.06 o 
   4   1   3      611.54      514.16     12.21 o 
   5   1   3      285.50      291.91     12.77 o 
   6   1   3      212.72      216.49     14.30 o 
   7   1   3        5.05        4.08      4.08 o 
   8   1   3       69.75       61.27     11.23 o 
   9   1   3      208.99      234.88     22.47 o 
  -8   2   3       73.08       64.14     14.30 o 
  -7   2   3      206.09      227.02     19.40 o 
  -6   2   3        7.48        4.29      3.40 o 
  -5   2   3      436.75      451.65     33.70 o 
  -4   2   3      331.08      344.80     12.66 o 
  -3   2   3     2488.36     2353.16     40.47 o 
  -2   2   3     1796.32     1762.17     30.15 o 
   0   2   3     1561.54     1773.83     41.87 o 
   1   2   3      273.82      315.55      6.50 o 
   2   2   3      299.54      279.81     10.21 o 
   3   2   3      261.24      246.17     10.72 o 
   4   2   3      332.66      320.06     21.45 o 
   5   2   3     2318.81     2316.95     43.40 o 
   6   2   3        4.20        3.06      4.08 o 
   7   2   3     1782.58     1804.46     51.06 o 
   8   2   3      148.05      149.10     16.34 o 
   9   2   3       21.13        6.13      6.13 o 
  -8   3   3     2430.98     2434.99     54.88 o 
  -7   3   3      400.62      398.38     27.57 o 
  -6   3   3     6101.36     6085.02    120.50 o 
  -5   3   3      741.38      669.95     39.32 o 
  -4   3   3      695.08      703.06     24.00 o 
  -3   3   3      385.05      461.64     19.91 o 
  -2   3   3     1617.63     1620.65     50.04 o 
  -1   3   3     8078.98     8791.53    181.77 o 
   0   3   3     8420.71     8963.09    179.73 o 
   1   3   3   114286.37    97726.52   4222.16 o 
   2   3   3      467.36      391.15      7.35 o 
   3   3   3     5933.34     6191.30    126.12 o 
   4   3   3     3431.00     3493.15     52.35 o 
   5   3   3     1020.89     1025.75     22.02 o 
   6   3   3       82.56      102.12     11.23 o 
   7   3   3       68.24       69.44     10.21 o 
   8   3   3     1872.10     1855.52     55.14 o 
   9   3   3      138.92      183.82     19.40 o 
  -8   4   3        6.09        6.33      5.10 o 
  -7   4   3      477.84      481.66     20.77 o 
  -6   4   3       99.15      101.12     10.76 o 
  -5   4   3     2461.64     2343.87     47.49 o 
  -4   4   3       62.67       63.40      6.96 o 
  -3   4   3       68.00       66.38     12.25 o 
  -2   4   3       95.76       89.87     12.25 o 
  -1   4   3      133.66      137.03      8.68 o 
   0   4   3       14.76       18.38      4.08 o 
   1   4   3     1794.37     1611.76     25.57 o 
   2   4   3     7862.90     7944.20    104.91 o 
   3   4   3      908.19      933.10     16.87 o 
   4   4   3      220.31      238.59      7.85 o 
   5   4   3        2.22        4.08      3.06 o 
   6   4   3      146.40      135.82     13.28 o 
   7   4   3       82.67       88.84     12.25 o 
   8   4   3      440.63      460.56     24.51 o 
   9   4   3      351.89      351.29     22.47 o 
  -8   5   3       21.56       15.32      7.15 o 
  -7   5   3       24.79       29.75      7.66 o 
  -6   5   3      310.49      337.73     17.26 o 
  -5   5   3       35.61       30.46     10.72 o 
  -4   5   3      736.58      731.60     24.53 o 
  -3   5   3      141.92      126.63     14.30 o 
  -2   5   3       85.66      100.08     12.25 o 
  -1   5   3       93.31       85.78     10.21 o 
   0   5   3       30.56       19.40      5.11 o 
   1   5   3     1403.09     1375.62     24.12 o 
   2   5   3     2675.14     2730.34     62.80 o 
   3   5   3      401.09      408.84     10.03 o 
   4   5   3       12.31       17.42      2.89 o 
   5   5   3      148.97      143.99     12.25 o 
   6   5   3       49.24       46.98      8.17 o 
   7   5   3       31.45       26.55      7.15 o 
   8   5   3       12.79       15.32      7.15 o 
  -7   6   3      311.61      371.72     27.57 o 
  -6   6   3      164.75      170.54     20.42 o 
  -5   6   3       14.45       10.21      6.13 o 
  -4   6   3       69.98       74.55     12.25 o 
  -3   6   3      153.64      186.88     18.38 o 
  -2   6   3     3245.67     3244.36     82.72 o 
  -1   6   3      471.42      395.21     19.40 o 
   0   6   3     1284.18     1316.33     38.81 o 
   1   6   3     1960.62     1970.76     62.80 o 
   2   6   3     1334.08     1270.87     51.57 o 
   3   6   3        0.82       -1.02      1.44 o 
   4   6   3      271.60      258.08      9.00 o 
   5   6   3      110.56       94.97     10.21 o 
   6   6   3      111.70       88.84     11.23 o 
   7   6   3     1446.33     1486.87     45.95 o 
   8   6   3      187.99      205.26     19.40 o 
  -7   7   3       15.36       15.32      9.19 o 
  -6   7   3       54.53       41.87     11.23 o 
  -5   7   3       28.91       30.64      9.19 o 
  -4   7   3       20.23       32.68      9.19 o 
  -3   7   3       24.67       12.25      6.13 o 
  -2   7   3      811.33      800.62     33.70 o 
  -1   7   3     2186.32     2063.85     59.23 o 
   0   7   3      410.11      418.69     20.42 o 
   1   7   3       80.40       86.24      6.83 o 
   2   7   3      209.16      215.48      8.67 o 
   3   7   3       28.23       20.59      5.11 o 
   4   7   3      170.48      158.29     11.23 o 
   5   7   3      699.50      696.46     25.53 o 
   6   7   3      211.14      214.45     15.32 o 
   7   7   3     1401.24     1445.00     45.95 o 
   8   7   3       20.86       32.68      9.19 o 
  -6   8   3      648.01      611.70     36.76 o 
  -5   8   3       17.38       24.51      9.19 o 
  -4   8   3      143.11      148.07     19.40 o 
  -3   8   3       77.21       73.53     12.25 o 
  -2   8   3      129.58      132.76     16.34 o 
  -1   8   3     1126.65     1093.71     40.85 o 
   0   8   3     1119.16     1101.88     38.81 o 
   1   8   3      292.03      299.34     11.49 o 
   2   8   3      888.93      887.94     20.90 o 
   3   8   3      264.55      252.92      9.73 o 
   4   8   3      117.81       93.95     10.21 o 
   5   8   3       71.55       64.34      9.19 o 
   6   8   3        0.74       -4.60      3.06 o 
   7   8   3      159.26      158.29     16.34 o 
  -5   9   3        8.83       16.34      8.17 o 
  -4   9   3     1444.07     1431.73     57.19 o 
  -3   9   3      566.67      629.06     33.70 o 
  -2   9   3      471.25      405.42     25.53 o 
  -1   9   3      358.25      329.85     21.45 o 
   0   9   3      315.78      316.57     20.42 o 
   1   9   3      101.00      113.86     10.72 o 
   2   9   3       44.24       49.66      5.78 o 
   3   9   3        1.93        9.19      2.89 o 
   4   9   3      974.37     1000.78     32.68 o 
   5   9   3      210.19      202.20     14.30 o 
   6   9   3      456.57      488.13     23.49 o 
   7   9   3      313.99      322.70     20.42 o 
  -5  10   3      198.31      226.71     26.55 o 
  -4  10   3     1056.29     1070.22     50.04 o 
  -3  10   3      342.34      359.46     26.55 o 
  -2  10   3      396.35      478.94     29.61 o 
  -1  10   3      202.76      196.07     20.42 o 
   0  10   3      129.85      117.44     15.32 o 
   1  10   3       21.12       20.53     10.21 o 
   2  10   3      128.16      121.43      9.30 o 
   3  10   3     1643.35     1625.89     33.19 o 
   4  10   3     1192.46     1097.79     35.74 o 
   5  10   3     1092.84     1106.98     36.76 o 
   6  10   3      489.07      464.65     23.49 o 
  -3  11   3      320.04      379.89     28.59 o 
  -2  11   3      160.70      164.41     20.42 o 
  -1  11   3      159.74      175.65     20.42 o 
   0  11   3      808.05      776.11     36.76 o 
   1  11   3       52.42       67.54      7.85 o 
   2  11   3      436.31      395.94     20.93 o 
   3  11   3        1.74       -3.06      3.06 o 
   4  11   3      111.84      113.35     13.28 o 
   5  11   3       33.06       31.66      8.17 o 
  -2  12   3        3.25        6.13      7.15 o 
  -1  12   3      180.41      196.07     22.47 o 
   0  12   3        0.81       15.40      4.33 o 
   1  12   3        5.15        6.50      4.08 o 
   2  12   3      400.09      423.11     24.51 o 
   3  12   3      181.74      189.94     17.36 o 
   4  12   3      113.91      116.42     13.28 o 
  -3 -10   4        7.14       10.21      6.13 o 
  -2 -10   4      212.11      239.98     22.47 o 
  -1 -10   4     1124.55     1182.55     46.98 o 
   0 -10   4      266.89      285.94     21.45 o 
   1 -10   4      424.71      427.88     27.57 o 
   2 -10   4      782.88      846.58     40.85 o 
  -5  -9   4       10.10       35.74     10.21 o 
  -4  -9   4      348.66      366.61     24.51 o 
  -3  -9   4      602.06      604.55     30.64 o 
  -2  -9   4     1439.66     1465.43     51.06 o 
  -1  -9   4      101.87       93.95     13.28 o 
   0  -9   4       12.29       15.32      7.15 o 
   1  -9   4       68.72       64.34     12.25 o 
   2  -9   4        0.72       -3.06      4.08 o 
   3  -9   4      345.24      332.91     25.53 o 
   4  -9   4       27.85       40.85     11.23 o 
  -6  -8   4      234.80      235.90     24.51 o 
  -5  -8   4      491.80      471.80     27.57 o 
  -4  -8   4      743.44      796.54     34.72 o 
  -3  -8   4     1216.23     1171.32     42.89 o 
  -2  -8   4      466.99      487.11     25.53 o 
  -1  -8   4      378.16      375.80     22.47 o 
   0  -8   4        1.98        3.06      4.08 o 
   1  -8   4      223.87      217.52     17.36 o 
   2  -8   4      733.80      744.46     34.72 o 
   3  -8   4     1050.32     1093.71     44.93 o 
   4  -8   4      152.54      155.22     19.40 o 
   5  -8   4     1976.89     2188.44     73.53 o 
  -6  -7   4      132.86      149.10     19.40 o 
  -5  -7   4       84.69       83.74     13.28 o 
  -4  -7   4      288.38      296.15     20.42 o 
  -3  -7   4        2.65        1.02      4.08 o 
  -2  -7   4      906.75      924.19     34.72 o 
  -1  -7   4      131.59      157.09      8.66 o 
   0  -7   4       69.98       75.57     11.23 o 
   1  -7   4       36.99       43.91      9.19 o 
   2  -7   4       24.10       26.55      8.17 o 
   3  -7   4       34.83       26.55      8.17 o 
   4  -7   4       25.94       21.45      8.17 o 
   5  -7   4       12.91        5.11      6.13 o 
   6  -7   4       76.92       71.48     14.30 o 
  -7  -6   4      107.56      147.05     21.45 o 
  -6  -6   4      522.03      471.80     28.59 o 
  -5  -6   4      521.43      510.60     27.57 o 
  -4  -6   4        1.46       -1.02      4.08 o 
  -3  -6   4      226.76      227.73     15.32 o 
  -2  -6   4      819.67      849.13     18.86 o 
  -1  -6   4     1323.73     1336.57     26.25 o 
   0  -6   4       92.41      117.44     13.28 o 
   1  -6   4       45.06       43.91      8.17 o 
   2  -6   4      269.89      242.03     17.36 o 
   3  -6   4      264.21      295.13     20.42 o 
   4  -6   4      221.41      168.50     18.38 o 
   5  -6   4       68.99       89.87     14.30 o 
   6  -6   4       60.77       73.53     13.28 o 
  -7  -5   4      178.32      191.99     24.51 o 
  -6  -5   4     2250.51     2177.20     71.48 o 
  -5  -5   4     2623.06     2498.88     72.51 o 
  -4  -5   4      437.80      403.47     24.51 o 
  -3  -5   4       67.56       71.75      5.64 o 
  -2  -5   4        0.11        2.72      2.55 o 
  -1  -5   4      678.13      684.12     28.08 o 
   0  -5   4     1586.72     1583.89     45.95 o 
   1  -5   4     1384.45     1243.82     39.83 o 
   2  -5   4     7339.14     7426.18    161.35 o 
   3  -5   4     1918.25     1821.83     55.14 o 
   4  -5   4     1576.32     1609.42     52.08 o 
   5  -5   4      314.86      328.61     30.13 o 
   6  -5   4      147.64      146.56     12.28 o 
   7  -5   4       71.81       71.48     13.28 o 
  -8  -4   4       14.15       16.34     10.21 o 
  -7  -4   4      103.25       93.95     17.36 o 
  -6  -4   4      286.64      322.70     24.51 o 
  -5  -4   4     2232.86     2173.60     39.96 o 
  -4  -4   4      544.96      515.96     17.36 o 
  -3  -4   4     1000.83     1045.09     20.57 o 
  -2  -4   4      280.67      208.79      6.96 o 
  -1  -4   4      397.75      402.53     10.55 o 
   0  -4   4       62.60       75.57      9.19 o 
   1  -4   4      251.99      250.19     14.30 o 
   2  -4   4      293.68      283.86      9.26 o 
   3  -4   4      539.56      499.60     10.90 o 
   4  -4   4     2272.66     2169.92     39.99 o 
   5  -4   4        9.92       16.07      7.66 o 
   6  -4   4      207.71      204.01     12.62 o 
   7  -4   4      220.26      224.66     21.45 o 
  -8  -3   4      114.96      127.65     21.45 o 
  -7  -3   4       34.99       12.25      8.17 o 
  -6  -3   4       37.51       42.13      5.86 o 
  -5  -3   4       96.67       96.72      7.56 o 
  -4  -3   4        7.28        3.36      2.45 o 
  -3  -3   4      338.63      359.04     14.81 o 
  -2  -3   4      544.10      560.82     11.90 o 
  -1  -3   4     1350.86     1609.36     34.72 o 
   0  -3   4     3541.55     3857.12     54.18 o 
   1  -3   4       81.53       78.09      6.64 o 
   2  -3   4       17.34        9.31      1.57 o 
   3  -3   4       19.00       21.13      2.21 o 
   4  -3   4       38.16       32.22      3.07 o 
   5  -3   4        4.29        1.02      4.08 o 
   6  -3   4       22.23       12.07      3.92 o 
   7  -3   4      146.89      105.18     14.30 o 
   8  -3   4       25.34       48.00     10.21 o 
  -8  -2   4     3304.07     3249.47    105.18 o 
  -7  -2   4       56.47       68.53      7.73 o 
  -6  -2   4     1049.37     1025.86     36.25 o 
  -5  -2   4      312.65      322.65     12.06 o 
  -4  -2   4        1.50        4.60      3.57 o 
  -3  -2   4     1098.66     1125.59     32.17 o 
  -2  -2   4     3051.05     3003.33     43.92 o 
  -1  -2   4     6817.22     6875.76    117.44 o 
   0  -2   4     8117.57     7801.93    101.17 o 
   1  -2   4     6825.31     6951.14     92.14 o 
   2  -2   4     4089.06     3949.33     44.45 o 
   3  -2   4     1250.65     1228.96     23.96 o 
   4  -2   4       50.94       59.94      5.85 o 
   5  -2   4      245.49      252.65     10.83 o 
   6  -2   4      604.46      593.21     18.40 o 
   7  -2   4       68.82       78.63     12.25 o 
   8  -2   4     3043.82     2815.46     76.59 o 
  -8  -1   4      352.69      373.88     17.73 o 
  -7  -1   4      723.61      739.42     22.85 o 
  -6  -1   4      182.13      200.32     10.86 o 
  -5  -1   4      108.60       94.86      8.17 o 
  -4  -1   4      727.44      705.30     17.87 o 
  -3  -1   4       47.21       40.71      3.65 o 
  -2  -1   4      189.73      171.33      4.30 o 
  -1  -1   4      314.77      300.23      9.19 o 
   0  -1   4     2259.57     2283.53     32.38 o 
   1  -1   4     1366.71     1404.04     17.31 o 
   2  -1   4       47.63       28.57      2.89 o 
   3  -1   4      398.31      333.55      7.04 o 
   4  -1   4      248.49      244.38      6.16 o 
   5  -1   4       44.79       52.47      3.34 o 
   6  -1   4       50.63       36.76      7.15 o 
   7  -1   4       23.57       33.70      8.17 o 
   8  -1   4      114.51      114.37     15.32 o 
  -8   0   4        4.52        2.59      3.73 o 
  -7   0   4        0.41        5.26      3.73 o 
  -6   0   4      316.23      304.94     12.99 o 
  -5   0   4       19.22       21.25      4.33 o 
  -4   0   4      232.09      282.01     10.36 o 
  -3   0   4      284.69      321.54      9.59 o 
  -2   0   4      151.47      157.50      4.04 o 
  -1   0   4       33.34       29.17      4.08 o 
   0   0   4        7.60        3.74      1.02 o 
   1   0   4      382.76      371.77      6.07 o 
   2   0   4      183.80      235.19     11.39 o 
   3   0   4      661.39      637.32     10.22 o 
   4   0   4       76.47       98.74      4.17 o 
   5   0   4      434.52      487.68      9.52 o 
   6   0   4      185.37      172.58     13.28 o 
   7   0   4        0.23        4.08      4.08 o 
   8   0   4      176.84      168.50     17.36 o 
   9   0   4       82.07       73.53     12.25 o 
  -8   1   4      437.62      474.47     32.68 o 
  -7   1   4      124.04      156.99     12.46 o 
  -6   1   4        8.98       14.08      4.46 o 
  -5   1   4      102.90      106.66      8.66 o 
  -4   1   4      277.53      227.53      9.59 o 
  -3   1   4    15152.07    15420.25    158.95 o 
  -2   1   4     1200.25      960.01     13.04 o 
  -1   1   4     1728.53     1704.89     32.68 o 
   0   1   4     5702.93     5942.46    167.48 o 
   1   1   4     2063.39     2095.20     23.48 o 
   2   1   4       44.89       44.16      2.21 o 
   3   1   4        0.82       -1.02      1.20 o 
   4   1   4     1744.58     1800.93     30.92 o 
   5   1   4       92.66       67.83      4.44 o 
   6   1   4     4128.69     4099.11     89.87 o 
   7   1   4      197.90      191.99     14.30 o 
   8   1   4      617.01      675.01     29.61 o 
   9   1   4      170.58      197.09     20.42 o 
  -8   2   4      176.61      173.71     14.36 o 
  -7   2   4      245.08      223.76     13.92 o 
  -6   2   4        1.41        3.27      2.82 o 
  -5   2   4      105.15       87.14      7.73 o 
  -4   2   4       77.55       70.85      6.96 o 
  -3   2   4     1201.12     1150.05     16.04 o 
  -2   2   4     1130.07     1114.61     16.19 o 
  -1   2   4     1958.11     2195.54     34.72 o 
   0   2   4      679.58      604.29     11.62 o 
   1   2   4     1113.14     1197.07     23.49 o 
   2   2   4       86.61       78.63      5.11 o 
   3   2   4      109.56      106.21      7.15 o 
   4   2   4      133.93      141.31      6.13 o 
   5   2   4      365.03      372.74     17.36 o 
   6   2   4      419.96      423.80     20.42 o 
   7   2   4       13.06        5.11      5.11 o 
   8   2   4       26.31       30.64      8.17 o 
   9   2   4      138.40      178.71     19.40 o 
  -8   3   4       31.97       36.03      7.09 o 
  -7   3   4      527.50      485.70     20.21 o 
  -6   3   4      229.48      198.34     12.47 o 
  -5   3   4     1116.02     1151.07     28.53 o 
  -4   3   4        2.62       -1.36      1.83 o 
  -3   3   4      202.57      200.69     14.81 o 
  -2   3   4      594.08      593.97     16.34 o 
  -1   3   4       74.14       83.74     10.21 o 
   0   3   4        1.89        3.06      3.06 o 
   1   3   4     2652.02     2612.82     38.09 o 
   2   3   4     3627.07     3870.36     73.53 o 
   3   3   4      912.91      950.74     25.53 o 
   4   3   4      276.69      277.80      7.56 o 
   5   3   4        8.34        8.17      4.08 o 
   6   3   4      401.10      405.42     19.40 o 
   7   3   4      174.52      170.54     16.34 o 
   8   3   4      143.56      158.29     16.34 o 
   9   3   4      582.80      541.24     28.59 o 
  -8   4   4        9.54        9.01      6.64 o 
  -7   4   4      627.15      605.44     23.61 o 
  -6   4   4     3328.80     3429.08     65.21 o 
  -5   4   4     2500.21     2622.41     51.69 o 
  -4   4   4     3949.50     3731.45    105.69 o 
  -3   4   4     8294.73     8487.13    112.53 o 
  -2   4   4     4296.99     4433.04    109.27 o 
  -1   4   4      959.81      983.42     35.74 o 
   0   4   4       12.04        9.19      4.08 o 
   1   4   4      211.95      208.94      6.50 o 
   2   4   4     2482.64     2391.03     34.66 o 
   3   4   4     8737.90     9692.07    127.38 o 
   4   4   4     6270.53     6542.83     89.90 o 
   5   4   4     1691.98     1605.33     42.89 o 
   6   4   4     1133.29     1187.66     37.78 o 
   7   4   4     1339.95     1313.27     42.89 o 
   8   4   4      679.09      664.80     29.61 o 
   9   4   4       38.15       30.64      9.19 o 
  -7   5   4       44.66       42.94     22.47 o 
  -6   5   4      974.47      903.58     29.08 o 
  -5   5   4      415.51      427.88     31.66 o 
  -4   5   4      100.18       98.04     17.36 o 
  -3   5   4      412.90      448.31     28.59 o 
  -2   5   4      708.83      716.88     33.70 o 
  -1   5   4       23.29       37.78      7.15 o 
   0   5   4      512.69      526.94     20.42 o 
   1   5   4      253.05      236.89     10.72 o 
   2   5   4      139.83      135.77      6.64 o 
   3   5   4     2477.37     2505.13     40.85 o 
   4   5   4      321.48      326.78     15.32 o 
   5   5   4      180.23      179.73     12.25 o 
   6   5   4     1271.90     1369.43     41.87 o 
   7   5   4      188.67      225.69     16.34 o 
   8   5   4      236.28      230.79     20.42 o 
  -7   6   4      114.62      110.29     17.36 o 
  -6   6   4      100.46       79.65     14.30 o 
  -5   6   4      283.26      290.02     21.45 o 
  -4   6   4       10.80       17.36      7.15 o 
  -3   6   4        1.86       -1.02      3.06 o 
  -2   6   4      479.46      493.24     24.51 o 
  -1   6   4     1211.77     1236.68     39.83 o 
   0   6   4      394.27      454.44     19.40 o 
   1   6   4      383.49      353.15     12.25 o 
   2   6   4       22.55       15.51      2.55 o 
   3   6   4      748.28      777.57     15.84 o 
   4   6   4      128.80      129.69     11.23 o 
   5   6   4      333.90      311.47     16.34 o 
   6   6   4      151.03      135.82     14.30 o 
   7   6   4      842.43      899.68     34.72 o 
   8   6   4       88.06      101.10     14.30 o 
  -7   7   4      829.14      915.00     46.98 o 
  -6   7   4      161.21      178.71     22.47 o 
  -5   7   4      948.97      939.51     42.89 o 
  -4   7   4      704.46      703.61     34.72 o 
  -3   7   4      453.41      417.67     24.51 o 
  -2   7   4      295.60      273.68     18.38 o 
  -1   7   4     1072.88     1028.35     36.76 o 
   0   7   4       50.39       37.78      7.15 o 
   1   7   4     1564.11     1482.79     42.89 o 
   2   7   4      124.77      108.33      6.50 o 
   3   7   4      358.46      340.77     10.45 o 
   4   7   4     1068.31     1005.88     30.64 o 
   5   7   4      373.15      355.38     17.36 o 
   6   7   4        2.42        8.17      4.08 o 
   7   7   4        4.59        3.06      5.11 o 
   8   7   4       40.64       32.68      9.19 o 
  -6   8   4        8.21       11.23      8.17 o 
  -5   8   4      598.67      549.41     33.70 o 
  -4   8   4        4.59        1.02      5.11 o 
  -3   8   4      146.05      133.78     17.36 o 
  -2   8   4        0.14        4.08      5.11 o 
  -1   8   4      335.37      319.64     20.42 o 
   0   8   4     1821.12     1838.16     54.12 o 
   1   8   4      279.68      254.73     10.45 o 
   2   8   4      294.11      285.84     10.45 o 
   3   8   4      744.34      792.70     18.40 o 
   4   8   4       57.37       46.98      7.15 o 
   5   8   4      652.34      608.64     24.51 o 
   6   8   4        0.13       -2.04      4.08 o 
   7   8   4      249.13      234.88     17.36 o 
  -5   9   4      160.47      147.05     20.42 o 
  -4   9   4     1056.58     1000.78     45.95 o 
  -3   9   4      104.40       94.97     15.32 o 
  -2   9   4      378.63      362.53     24.51 o 
  -1   9   4      336.39      347.21     22.47 o 
   0   9   4        0.95        3.06      4.08 o 
   1   9   4        3.42       10.01      3.57 o 
   2   9   4       43.19       38.15      5.38 o 
   3   9   4      373.83      397.25     18.38 o 
   4   9   4      927.45      862.92     29.61 o 
   5   9   4      629.36      606.59     25.53 o 
   6   9   4      425.53      426.86     22.47 o 
   7   9   4      206.92      194.03     18.38 o 
  -5  10   4        7.51       10.21      8.17 o 
  -4  10   4       10.96       11.23      8.17 o 
  -3  10   4       96.33      110.29     17.36 o 
  -2  10   4      154.61      172.58     21.45 o 
  -1  10   4     1085.16     1094.73     44.93 o 
   0  10   4      174.29      180.75     19.40 o 
   1  10   4      188.39      190.34     11.74 o 
   2  10   4      753.26      740.84     20.57 o 
   3  10   4       56.71       51.06      8.17 o 
   4  10   4       51.31       52.08      8.17 o 
   5  10   4       60.05       56.17      9.19 o 
   6  10   4       11.10        0.00      5.11 o 
  -3  11   4      555.83      570.85     35.74 o 
  -2  11   4      534.41      585.15     34.72 o 
  -1  11   4      662.42      769.99     37.78 o 
   0  11   4      382.13      374.78     24.51 o 
   1  11   4     1109.20     1090.25     28.05 o 
   2  11   4       52.23       37.16      6.11 o 
   3  11   4      264.25      273.68     17.36 o 
   4  11   4      133.00      131.74     14.30 o 
   5  11   4      449.85      446.27     23.49 o 
  -2  12   4        1.72        4.08      7.15 o 
  -1  12   4        9.33       11.23      8.17 o 
   0  12   4       44.10       46.53      7.66 o 
   1  12   4      210.44      219.69     13.00 o 
   2  12   4      581.92      547.36     25.53 o 
   3  12   4      171.42      200.16     17.36 o 
   4  12   4      723.83      652.55     28.59 o 
  -1 -10   5      134.59      130.71     17.36 o 
   0 -10   5      132.83      155.22     19.40 o 
  -4  -9   5      108.95      104.16     15.32 o 
  -3  -9   5      641.07      725.05     35.74 o 
  -2  -9   5      315.51      293.09     21.45 o 
  -1  -9   5      184.38      221.60     21.45 o 
   0  -9   5       58.74       70.46     12.25 o 
   1  -9   5      177.43      158.29     18.38 o 
   2  -9   5      734.58      769.99     37.78 o 
   3  -9   5      284.08      297.17     23.49 o 
  -5  -8   5       19.40       33.70     10.21 o 
  -4  -8   5      142.16      136.84     17.36 o 
  -3  -8   5      606.71      643.36     31.66 o 
  -2  -8   5       24.15       20.42      7.15 o 
  -1  -8   5     2213.03     2113.89     64.34 o 
   0  -8   5       32.55       30.64      8.17 o 
   1  -8   5      295.57      291.04     20.42 o 
   2  -8   5       87.61       84.76     13.28 o 
   3  -8   5        9.70        8.17      7.15 o 
   4  -8   5        3.29        5.11      6.13 o 
  -6  -7   5        9.08        6.13      7.15 o 
  -5  -7   5       15.17       15.32      7.15 o 
  -4  -7   5      367.17      353.34     22.47 o 
  -3  -7   5      676.14      649.48     29.61 o 
  -2  -7   5      989.29      948.70     36.76 o 
  -1  -7   5     2607.95     2550.96     70.46 o 
   0  -7   5      103.81      116.42     14.30 o 
   1  -7   5      678.27      696.46     31.66 o 
   2  -7   5      485.74      461.58     25.53 o 
   3  -7   5      154.45      153.18     18.38 o 
   4  -7   5      205.81      184.84     20.42 o 
   5  -7   5      204.21      209.35     22.47 o 
  -7  -6   5       10.08       17.36      9.19 o 
  -6  -6   5      159.05      157.27     20.42 o 
  -5  -6   5      442.96      452.39     27.57 o 
  -4  -6   5      135.16      141.95     16.34 o 
  -3  -6   5        8.27        1.02      4.08 o 
  -2  -6   5       12.70        6.13      4.08 o 
  -1  -6   5       31.15       36.76      8.17 o 
   0  -6   5      397.55      459.54     22.47 o 
   1  -6   5      110.73       77.61     11.23 o 
   2  -6   5     1963.83     2045.47     61.27 o 
   3  -6   5      222.14      230.79     17.36 o 
   4  -6   5      105.72      134.80     16.34 o 
   5  -6   5       11.54       10.21      7.15 o 
   6  -6   5        4.83       13.28      8.17 o 
  -7  -5   5       78.60       83.74     16.34 o 
  -6  -5   5       90.53       78.63     14.30 o 
  -5  -5   5     1820.68     1684.98     57.19 o 
  -4  -5   5     2938.16     2957.40     79.65 o 
  -3  -5   5      607.80      624.98     27.57 o 
  -2  -5   5       69.60       66.38      9.19 o 
  -1  -5   5        2.51        3.06      1.70 o 
   0  -5   5      213.37      243.05     15.32 o 
   1  -5   5      140.20      150.12     14.30 o 
   2  -5   5     1575.74     1619.63     50.04 o 
   3  -5   5     3531.30     3508.85     88.84 o 
   4  -5   5     2671.42     2575.47     72.51 o 
   5  -5   5        1.39        7.61      3.92 o 
   6  -5   5      151.43      135.99     17.36 o 
   7  -5   5        1.83       13.28      7.15 o 
  -7  -4   5      376.76      395.21     29.61 o 
  -6  -4   5      611.48      640.29     35.74 o 
  -5  -4   5     1399.89     1301.01     49.02 o 
  -4  -4   5      740.56      694.42     30.64 o 
  -3  -4   5     4948.37     4933.43    113.35 o 
  -2  -4   5      355.13      276.12     16.34 o 
  -1  -4   5     2602.08     2496.27     39.01 o 
   0  -4   5      750.53      737.31     26.55 o 
   1  -4   5       18.11       21.52      3.19 o 
   2  -4   5       14.73       10.21      2.45 o 
   3  -4   5      478.52      461.72     10.76 o 
   4  -4   5     2581.79     2567.33     42.36 o 
   5  -4   5     2382.95     2392.32     46.47 o 
   6  -4   5       66.62       72.29      8.68 o 
   7  -4   5     1871.82     1836.12     58.21 o 
  -8  -3   5      548.47      569.83     39.83 o 
  -7  -3   5      130.61      132.76     21.45 o 
  -6  -3   5       37.15       46.98     12.25 o 
  -5  -3   5       98.71       87.82     14.30 o 
  -4  -3   5      103.19      120.50     14.30 o 
  -3  -3   5      486.39      489.53     16.85 o 
  -2  -3   5      341.98      285.40      7.88 o 
  -1  -3   5     3157.87     3350.27     48.33 o 
   0  -3   5     2993.67     2879.19     54.12 o 
   1  -3   5     1701.76     1796.44     29.44 o 
   2  -3   5      389.19      383.35      8.69 o 
   3  -3   5       18.01       16.29      2.21 o 
   4  -3   5       46.21       50.29      3.92 o 
   5  -3   5      198.67      199.50     10.45 o 
   6  -3   5      486.57      462.79     17.87 o 
   7  -3   5      422.40      472.82     25.53 o 
   8  -3   5      486.81      460.56     26.55 o 
  -8  -2   5       41.38       55.14     15.32 o 
  -7  -2   5       64.73       42.89     13.28 o 
  -6  -2   5        3.25       14.30      8.17 o 
  -5  -2   5       44.39       27.57      9.19 o 
  -4  -2   5       89.62       94.74      6.29 o 
  -3  -2   5       43.26       41.27      4.60 o 
  -2  -2   5        0.75        0.51      2.55 o 
  -1  -2   5       10.51       17.36      4.08 o 
   0  -2   5     7126.80     7988.30    103.63 o 
   1  -2   5     1486.01     1782.73     29.61 o 
   2  -2   5      278.50      269.69      9.89 o 
   3  -2   5      121.88      127.90      4.56 o 
   4  -2   5       29.87       28.26      2.97 o 
   5  -2   5      126.55      124.95      9.00 o 
   6  -2   5       59.63       45.95      9.19 o 
   7  -2   5       30.63       31.66      8.17 o 
   8  -2   5       63.49       69.44     12.25 o 
  -8  -1   5      401.48      468.73     36.76 o 
  -7  -1   5      550.17      594.34     38.81 o 
  -6  -1   5     3403.52     3214.11     57.01 o 
  -5  -1   5      449.28      467.65     24.00 o 
  -4  -1   5     3137.68     3077.71     55.14 o 
  -3  -1   5     2562.17     2539.27     40.39 o 
  -2  -1   5      578.25      604.02     27.57 o 
  -1  -1   5       21.55       17.61      2.63 o 
   0  -1   5      899.33      995.18     19.40 o 
   1  -1   5     2530.90     2591.66     29.63 o 
   2  -1   5     3789.51     3720.82     63.17 o 
   3  -1   5      534.93      495.21      9.15 o 
   4  -1   5     4297.82     4386.08     50.28 o 
   5  -1   5     3313.51     3223.52     39.35 o 
   6  -1   5     1035.50     1035.50     34.72 o 
   7  -1   5      102.98      107.23     13.28 o 
   8  -1   5       69.85       77.61     12.25 o 
  -8   0   5       18.66       33.70     13.28 o 
  -7   0   5        7.76        5.11      6.13 o 
  -6   0   5       53.63       51.37     10.21 o 
  -5   0   5       39.44       31.42      4.46 o 
  -4   0   5     1364.85     1349.53     34.21 o 
  -3   0   5     1268.56     1304.40     18.09 o 
  -2   0   5     1924.78     1919.18     30.03 o 
  -1   0   5      625.05      580.93     21.45 o 
   0   0   5      426.06      395.13      8.83 o 
   1   0   5      146.38      156.48      6.31 o 
   2   0   5      238.33      207.32      5.09 o 
   3   0   5      313.82      314.93      8.57 o 
   4   0   5      644.46      655.28     11.25 o 
   5   0   5     2557.00     2607.13     38.28 o 
   6   0   5      316.24      294.11     17.36 o 
   7   0   5      113.58      132.76     14.30 o 
   8   0   5       26.32       19.40      7.15 o 
  -8   1   5       18.11       10.82      5.10 o 
  -7   1   5        0.89       -1.74      2.82 o 
  -6   1   5       95.48       84.52     17.36 o 
  -5   1   5       19.51       23.76      4.46 o 
  -4   1   5      154.75      141.05      8.12 o 
  -3   1   5      660.71      646.07     10.88 o 
  -2   1   5     3089.34     3164.10     35.81 o 
  -1   1   5     1218.49     1403.51     22.67 o 
   0   1   5      132.59      162.26      5.10 o 
   1   1   5       27.39       37.08      1.91 o 
   2   1   5      569.70      562.04      8.60 o 
   3   1   5       16.70       14.87      1.58 o 
   4   1   5      631.98      632.00     10.61 o 
   5   1   5      522.31      537.68     12.46 o 
   6   1   5      900.93      876.19     30.64 o 
   7   1   5      516.99      470.77     23.49 o 
   8   1   5      257.96      264.49     18.38 o 
   9   1   5        0.43        1.02      5.11 o 
  -8   2   5      676.67      743.71     26.25 o 
  -7   2   5      734.09      779.74     25.31 o 
  -6   2   5     1282.27     1267.16     31.52 o 
  -5   2   5      278.13      249.21     11.87 o 
  -4   2   5      111.81      107.23      8.01 o 
  -3   2   5      362.61      403.81     10.25 o 
  -2   2   5     1207.86     1234.90     27.06 o 
  -1   2   5       42.46       61.82      2.87 o 
   0   2   5     3236.40     3403.30     47.99 o 
   1   2   5        5.05        2.97      1.71 o 
   2   2   5     4649.97     4753.82     52.92 o 
   3   2   5     4012.92     4156.29     81.70 o 
   4   2   5     1521.81     1467.47     37.78 o 
   5   2   5        1.49        1.43      1.70 o 
   6   2   5       43.21       47.23      4.33 o 
   7   2   5       19.89       15.32      6.13 o 
   8   2   5      224.71      253.26     18.38 o 
   9   2   5      111.40      126.63     16.34 o 
  -8   3   5        0.63        7.15      4.57 o 
  -7   3   5      213.20      199.59     14.69 o 
  -6   3   5       26.86       42.74      9.70 o 
  -5   3   5       53.03       46.36      6.80 o 
  -4   3   5        6.39        7.15      2.74 o 
  -3   3   5       83.45       90.96      3.93 o 
  -2   3   5      138.19      140.15      4.84 o 
  -1   3   5      303.90      346.34      8.93 o 
   0   3   5        1.52        2.25      1.70 o 
   1   3   5      194.29      172.30      6.13 o 
   2   3   5     4857.76     5027.38     93.95 o 
   3   3   5       16.75        9.19      3.06 o 
   4   3   5      212.24      231.81     12.25 o 
   5   3   5       35.48       55.14      8.17 o 
   6   3   5      208.57      218.54     15.32 o 
   7   3   5      343.07      331.89     19.40 o 
   8   3   5       83.25      106.21     14.30 o 
   9   3   5      368.20      362.53     23.49 o 
  -8   4   5        0.05        0.29      7.66 o 
  -7   4   5      248.13      217.89     16.06 o 
  -6   4   5      620.42      611.43     30.13 o 
  -5   4   5     1954.79     1965.03     42.30 o 
  -4   4   5      104.60       93.95     16.34 o 
  -3   4   5     1398.05     1449.04     37.78 o 
  -2   4   5      531.80      503.45     26.55 o 
  -1   4   5       91.79       75.57     11.23 o 
   0   4   5      799.65      871.09     30.64 o 
   1   4   5      678.08      654.43     14.23 o 
   2   4   5     2067.28     1989.24     29.58 o 
   3   4   5     2671.32     2868.56     60.25 o 
   4   4   5      505.29      561.66     20.42 o 
   5   4   5       84.60       80.67     10.21 o 
   6   4   5      748.59      777.14     29.61 o 
   7   4   5       96.51       84.76     12.25 o 
   8   4   5        9.66       15.32      7.15 o 
   9   4   5        7.56       16.34      8.17 o 
  -7   5   5      984.13      979.11     48.51 o 
  -6   5   5      156.83      178.22     27.57 o 
  -5   5   5      534.45      585.15     37.78 o 
  -4   5   5        1.12        5.11      8.17 o 
  -3   5   5     2148.21     2256.86     73.53 o 
  -2   5   5     2195.80     2181.29     68.42 o 
  -1   5   5     3717.87     3650.80     92.93 o 
   0   5   5    19742.49    20278.02    392.14 o 
   1   5   5     1066.98     1035.43     19.46 o 
   2   5   5      102.42      101.01      7.66 o 
   3   5   5     2246.71     2339.90     55.66 o 
   4   5   5        1.26       11.23      4.08 o 
   5   5   5       10.66        4.08      4.08 o 
   6   5   5     1872.82     1952.54     53.10 o 
   7   5   5     2362.83     2392.68     64.34 o 
   8   5   5       69.09       69.44     12.25 o 
  -7   6   5       28.06       34.72     15.32 o 
  -6   6   5      730.70      745.48     46.98 o 
  -5   6   5      252.44      227.73     28.59 o 
  -4   6   5      166.96      173.60     23.49 o 
  -3   6   5        2.04        0.00      6.13 o 
  -2   6   5     1010.47      988.39     27.91 o 
  -1   6   5     2851.04     2704.14     69.44 o 
   0   6   5      460.14      383.97     18.38 o 
   1   6   5     5822.54     5941.39     83.84 o 
   2   6   5      508.50      546.53     13.00 o 
   3   6   5        0.14        0.51      1.53 o 
   4   6   5      136.41      132.76     11.23 o 
   5   6   5      133.57      131.74     12.25 o 
   6   6   5     1215.56     1258.12     39.83 o 
   7   6   5      442.96      444.22     23.49 o 
   8   6   5     1838.62     1732.98     54.12 o 
  -7   7   5        1.22        7.15      8.17 o 
  -6   7   5       31.02       43.91     12.25 o 
  -5   7   5      290.34      259.39     25.53 o 
  -4   7   5      346.04      351.29     24.51 o 
  -3   7   5      150.84      133.78     16.34 o 
  -2   7   5       29.13       25.53      7.15 o 
  -1   7   5     1780.61     1720.73     52.08 o 
   0   7   5      782.08      732.20     28.59 o 
   1   7   5     1373.46     1402.49     31.15 o 
   2   7   5      194.72      201.04      8.68 o 
   3   7   5      197.93      191.99     11.23 o 
   4   7   5       16.83       20.42      5.11 o 
   5   7   5        3.45        3.06      4.08 o 
   6   7   5      165.90      160.33     15.32 o 
   7   7   5      256.66      213.43     19.40 o 
   8   7   5      357.88      350.27     22.47 o 
  -6   8   5       12.35       -1.02      6.13 o 
  -5   8   5      644.33      659.70     36.76 o 
  -4   8   5        5.35        7.15      6.13 o 
  -3   8   5     1520.79     1669.67     58.21 o 
  -2   8   5      114.03       98.04     14.30 o 
  -1   8   5      674.96      717.91     31.66 o 
   0   8   5      337.21      334.95     19.40 o 
   1   8   5      258.09      258.38     18.89 o 
   2   8   5      404.76      412.37     18.38 o 
   3   8   5       70.83       68.42      8.17 o 
   4   8   5      298.31      319.64     16.34 o 
   5   8   5       25.58       32.68      7.15 o 
   6   8   5     1383.44     1346.97     42.89 o 
   7   8   5      121.81      133.78     15.32 o 
  -5   9   5      207.46      200.16     24.51 o 
  -4   9   5      758.27      767.94     39.83 o 
  -3   9   5      205.98      207.30     22.47 o 
  -2   9   5     1608.30     1655.37     57.19 o 
  -1   9   5       88.60      108.25     14.30 o 
   0   9   5      135.66      138.88     15.32 o 
   1   9   5        3.85       10.10      3.19 o 
   2   9   5       10.89        9.19      2.89 o 
   3   9   5     1139.69     1177.45     35.74 o 
   4   9   5      802.12      741.39     26.55 o 
   5   9   5     1251.74     1188.68     37.78 o 
   6   9   5      152.59      148.07     15.32 o 
   7   9   5      287.03      274.70     19.40 o 
  -5  10   5       24.48       28.59     11.23 o 
  -4  10   5       71.20       85.78     16.34 o 
  -3  10   5      503.29      511.62     31.66 o 
  -2  10   5      415.33      404.40     26.55 o 
  -1  10   5      506.25      544.30     30.64 o 
   0  10   5      218.65      208.33     20.42 o 
   1  10   5      316.74      297.88     12.94 o 
   2  10   5      216.02      204.31     10.21 o 
   3  10   5        2.26        0.00      3.06 o 
   4  10   5       74.52       62.29      9.19 o 
   5  10   5      299.50      299.21     18.38 o 
   6  10   5       35.62       34.72      8.17 o 
  -3  11   5        4.23       20.42      9.19 o 
  -2  11   5      200.15      226.71     24.51 o 
  -1  11   5       55.08      103.14     16.34 o 
   0  11   5        6.08        6.13      3.40 o 
   1  11   5      224.86      249.00     24.00 o 
   2  11   5      106.62       81.70     11.23 o 
   3  11   5      263.40      267.56     17.36 o 
   4  11   5      145.84      136.84     14.30 o 
   5  11   5        6.57        4.08      5.11 o 
  -2  12   5       13.69        2.04      7.15 o 
  -1  12   5      108.27       98.04     17.36 o 
   0  12   5      231.17      245.80     29.10 o 
   1  12   5     1239.83     1240.83     31.26 o 
   2  12   5      790.21      827.17     32.68 o 
   3  12   5     1324.42     1382.71     44.93 o 
   4  12   5      237.31      292.06     18.38 o 
  -3  -9   6      218.35      225.69     22.47 o 
  -2  -9   6      989.90      976.27     42.89 o 
  -1  -9   6       40.60       52.08     11.23 o 
   0  -9   6       14.09        7.15      6.13 o 
   1  -9   6       34.43       53.10     11.23 o 
   2  -9   6      147.91      166.46     20.42 o 
  -4  -8   6      420.18      448.31     27.57 o 
  -3  -8   6      730.37      779.18     36.76 o 
  -2  -8   6     1915.00     1776.89     59.23 o 
  -1  -8   6      216.51      289.00     20.42 o 
   0  -8   6      549.58      556.56     29.61 o 
   1  -8   6       71.36       65.36     12.25 o 
   2  -8   6      179.12      168.50     18.38 o 
   3  -8   6       31.85       44.93     11.23 o 
   4  -8   6      127.34      146.03     19.40 o 
  -5  -7   6      437.53      456.48     29.61 o 
  -4  -7   6      176.51      204.24     21.45 o 
  -3  -7   6      381.84      381.93     23.49 o 
  -2  -7   6       68.56       61.27     10.21 o 
  -1  -7   6      694.54      622.93     29.61 o 
   0  -7   6     1142.83     1052.86     39.83 o 
   1  -7   6      558.78      554.51     28.59 o 
   2  -7   6      309.36      262.45     19.40 o 
   3  -7   6      356.46      370.70     24.51 o 
   4  -7   6      179.07      215.47     22.47 o 
   5  -7   6       25.29       40.85     10.21 o 
  -6  -6   6      205.58      237.94     25.53 o 
  -5  -6   6     2179.25     2064.87     68.42 o 
  -4  -6   6      342.95      330.87     22.47 o 
  -3  -6   6       87.05       85.78     12.25 o 
  -2  -6   6        6.56       11.23      5.11 o 
  -1  -6   6       53.38       62.29     10.21 o 
   0  -6   6     1064.88     1035.50     37.78 o 
   1  -6   6     1603.29     1598.18     51.06 o 
   2  -6   6     1539.25     1504.23     50.04 o 
   3  -6   6     1623.87     1778.93     57.19 o 
   4  -6   6     1969.22     2062.83     64.34 o 
   5  -6   6      124.39      141.95     18.38 o 
   6  -6   6       12.79       17.36      8.17 o 
  -7  -5   6       69.25       83.74     17.36 o 
  -6  -5   6      117.26      112.33     18.38 o 
  -5  -5   6      601.89      642.34     33.70 o 
  -4  -5   6        2.42       -1.02      4.08 o 
  -3  -5   6      646.04      628.04     28.59 o 
  -2  -5   6       26.70       26.55      7.15 o 
  -1  -5   6      192.28      203.22     14.30 o 
   0  -5   6       11.00        5.11      4.08 o 
   1  -5   6       92.95       99.06     12.25 o 
   2  -5   6      144.75      130.71     14.30 o 
   3  -5   6        3.61        9.19      5.11 o 
   4  -5   6      850.92      882.32     36.76 o 
   5  -5   6        2.70        3.57      3.61 o 
   6  -5   6        7.57       10.21      6.13 o 
  -7  -4   6        7.20       17.36      9.19 o 
  -6  -4   6      295.85      304.32     29.61 o 
  -5  -4   6        4.18        9.19      7.15 o 
  -4  -4   6        1.53        2.04      4.08 o 
  -3  -4   6     3265.69     3254.57     83.74 o 
  -2  -4   6      131.77      129.69     13.28 o 
  -1  -4   6      636.71      637.23     25.53 o 
   0  -4   6      310.62      297.17     16.34 o 
   1  -4   6        3.82        7.44      2.45 o 
   2  -4   6      107.92      110.89      6.17 o 
   3  -4   6      424.26      427.76     12.66 o 
   4  -4   6       80.92       70.91      5.19 o 
   5  -4   6      150.14      142.31     11.18 o 
   6  -4   6      322.61      302.28     20.42 o 
   7  -4   6       18.85       12.25      7.15 o 
  -7  -3   6     2016.25     2001.56     76.59 o 
  -6  -3   6      158.53      158.29     21.45 o 
  -5  -3   6      323.99      312.49     23.49 o 
  -4  -3   6      110.43       95.99     13.28 o 
  -3  -3   6      305.32      382.95     21.45 o 
  -2  -3   6      841.13      772.03     28.59 o 
  -1  -3   6     4914.79     4728.17     67.41 o 
   0  -3   6     5467.11     5381.30     85.27 o 
   1  -3   6     6436.00     6528.95    124.08 o 
   2  -3   6      611.17      552.52     13.74 o 
   3  -3   6      919.82     1018.69     17.08 o 
   4  -3   6      156.48      168.73      6.68 o 
   5  -3   6       38.92       30.53      5.38 o 
   6  -3   6      167.68      175.65     17.36 o 
   7  -3   6     1347.31     1315.31     45.95 o 
  -8  -2   6      390.06      370.70     37.78 o 
  -7  -2   6      474.50      562.68     37.78 o 
  -6  -2   6     1112.34     1062.05     49.02 o 
  -5  -2   6       44.74       61.27     12.25 o 
  -4  -2   6      911.28      950.74     39.83 o 
  -3  -2   6      106.75      121.52     14.30 o 
  -2  -2   6       61.66       73.32     10.21 o 
  -1  -2   6      190.88      174.93      9.70 o 
   0  -2   6     1492.58     1529.76     40.85 o 
   1  -2   6     2140.96     2201.17     40.85 o 
   2  -2   6      208.73      148.34      5.23 o 
   3  -2   6      921.94      966.37     15.62 o 
   4  -2   6      254.06      263.27      7.30 o 
   5  -2   6      214.20      215.81      6.90 o 
   6  -2   6       42.02       31.66      7.15 o 
   7  -2   6        0.84        6.13      5.11 o 
   8  -2   6      118.39      141.95     16.34 o 
  -8  -1   6        0.28        3.06      9.19 o 
  -7  -1   6        0.26       -7.15      6.13 o 
  -6  -1   6        6.77        4.08      7.15 o 
  -5  -1   6      148.15      170.54     21.45 o 
  -4  -1   6       43.46       33.70      9.19 o 
  -3  -1   6      431.99      489.16     24.51 o 
  -2  -1   6       80.37       81.77      6.13 o 
  -1  -1   6       21.69       17.91      2.55 o 
   0  -1   6      358.89      397.92      9.80 o 
   1  -1   6      954.53      965.30     13.76 o 
   2  -1   6      210.60      199.70      5.24 o 
   3  -1   6       87.40      100.33      4.46 o 
   4  -1   6      346.80      387.32      8.67 o 
   5  -1   6      316.34      288.90     22.98 o 
   6  -1   6        5.67        1.02      4.08 o 
   7  -1   6       14.78        6.13      5.11 o 
   8  -1   6      106.82      124.59     15.32 o 
  -8   0   6      284.63      337.00     36.76 o 
  -7   0   6       67.52       76.59     17.36 o 
  -6   0   6       39.67       29.61     10.21 o 
  -5   0   6      318.83      326.78     24.51 o 
  -4   0   6     2109.95     1984.93     35.69 o 
  -3   0   6     7596.81     7378.47    123.31 o 
  -2   0   6     2645.67     2643.43     40.05 o 
  -1   0   6     4746.19     4569.05     63.06 o 
   0   0   6     5677.98     5786.82    186.37 o 
   1   0   6     1175.22     1226.69     15.91 o 
   2   0   6       58.75       59.67      3.30 o 
   3   0   6      110.54      127.11      4.45 o 
   4   0   6      865.35      867.74     13.97 o 
   5   0   6     3523.93     3427.54     48.53 o 
   6   0   6      369.63      434.01     21.45 o 
   7   0   6     3489.14     3438.39     83.74 o 
   8   0   6      211.53      239.98     21.45 o 
  -8   1   6      246.30      306.36     36.76 o 
  -7   1   6       88.11       97.01     19.40 o 
  -6   1   6       67.11       64.77      7.21 o 
  -5   1   6        2.25        3.45      3.57 o 
  -4   1   6       57.62       55.57      5.48 o 
  -3   1   6     1143.19     1137.17     32.63 o 
  -2   1   6     1787.84     1735.49     49.02 o 
  -1   1   6       85.63       61.52      3.65 o 
   0   1   6       79.81       61.75      4.60 o 
   1   1   6     1371.57     1370.36     17.34 o 
   2   1   6      212.21      215.36      5.09 o 
   3   1   6       34.56       29.13      2.21 o 
   4   1   6       10.32        9.52      1.57 o 
   5   1   6      277.01      273.06      8.50 o 
   6   1   6      375.78      353.76     13.28 o 
   7   1   6      136.67      127.65     14.30 o 
   8   1   6      140.70      151.14     17.36 o 
  -8   2   6        1.11        5.11      9.19 o 
  -7   2   6      146.40      120.11     11.43 o 
  -6   2   6     1060.13     1048.36     34.21 o 
  -5   2   6      379.84      366.60     13.92 o 
  -4   2   6       85.40       91.97      7.73 o 
  -3   2   6        6.41        6.36      1.61 o 
  -2   2   6       59.98       47.53      9.19 o 
  -1   2   6       81.69       66.64      3.73 o 
   0   2   6        2.64        7.09      0.88 o 
   1   2   6      391.84      355.18      6.94 o 
   2   2   6     1924.57     2032.34     24.31 o 
   3   2   6      175.56      186.07      9.68 o 
   4   2   6      239.10      264.58      8.09 o 
   5   2   6       11.12        7.15      1.83 o 
   6   2   6      470.78      474.19     12.46 o 
   7   2   6      190.00      206.28     18.38 o 
   8   2   6      251.90      247.13     18.38 o 
  -8   3   6       34.39       43.78     16.34 o 
  -7   3   6       98.23      111.54     11.13 o 
  -6   3   6     1309.99     1440.49     40.85 o 
  -5   3   6      372.32      337.46     13.92 o 
  -4   3   6     5132.73     5328.63    106.21 o 
  -3   3   6       59.11       29.17      2.87 o 
  -2   3   6     2951.13     2904.30     51.06 o 
  -1   3   6      978.64     1004.60     18.39 o 
   0   3   6      669.85      715.61     11.14 o 
   1   3   6       95.54       77.17      4.33 o 
   2   3   6     3126.56     3187.31     45.48 o 
   3   3   6     1781.70     1888.20     42.89 o 
   4   3   6      130.74      183.82     11.23 o 
   5   3   6     4281.97     4547.41     95.99 o 
   6   3   6      179.06      200.16     14.30 o 
   7   3   6       75.82       66.38     10.21 o 
   8   3   6      319.42      348.23     21.45 o 
  -7   4   6        7.77       15.32      6.13 o 
  -6   4   6      601.06      574.48     21.49 o 
  -5   4   6      373.86      386.80     21.45 o 
  -4   4   6       63.32       54.12     13.28 o 
  -3   4   6       54.81       57.30      7.15 o 
  -2   4   6       29.54       48.29      3.79 o 
  -1   4   6      197.77      225.69     16.34 o 
   0   4   6      433.56      426.26     11.13 o 
   1   4   6      518.60      521.82     16.34 o 
   2   4   6      610.29      614.83     12.21 o 
   3   4   6     1022.10     1052.86     28.59 o 
   4   4   6       46.84       48.00      7.15 o 
   5   4   6      110.86      121.52     12.25 o 
   6   4   6       86.36       87.82     11.23 o 
   7   4   6        4.51        5.11      6.13 o 
   8   4   6        3.39        3.06      6.13 o 
  -7   5   6        2.01        9.19     10.21 o 
  -6   5   6       14.90       19.40     11.23 o 
  -5   5   6      126.24      108.25     19.40 o 
  -4   5   6      589.16      571.87     35.74 o 
  -3   5   6       95.98      113.35     17.36 o 
  -2   5   6      894.35      902.74     39.83 o 
  -1   5   6     1246.20     1201.96     43.91 o 
   0   5   6     2011.83     2037.30     58.21 o 
   1   5   6     1367.59     1422.44     24.84 o 
   2   5   6       81.23       81.02      4.15 o 
   3   5   6      105.53      108.25      8.17 o 
   4   5   6      308.57      305.34     14.30 o 
   5   5   6      139.85      125.61     12.25 o 
   6   5   6     1998.20     2056.70     55.14 o 
   7   5   6      132.64      141.95     15.32 o 
   8   5   6     1725.16     1740.13     55.14 o 
  -7   6   6     2041.41     2080.19     87.82 o 
  -6   6   6      204.81      407.46     39.83 o 
  -5   6   6     4675.69     4478.99    132.76 o 
  -4   6   6      795.72      814.92     44.93 o 
  -2   6   6       15.37       14.30      7.15 o 
  -1   6   6      498.32      419.71     25.53 o 
   0   6   6     7640.75     7752.97    162.37 o 
   1   6   6     1476.63     1574.21     28.05 o 
   2   6   6    22776.59    22737.41    424.82 o 
   3   6   6      243.96      223.64     12.25 o 
   4   6   6      965.48      968.10     29.61 o 
   5   6   6      932.39      969.12     31.66 o 
   6   6   6      575.95      629.06     26.55 o 
   7   6   6       65.08       69.44     11.23 o 
   8   6   6       64.93       74.55     12.25 o 
  -6   7   6      585.98      564.49     26.73 o 
  -5   7   6       65.21       49.02      8.83 o 
  -4   7   6     1255.52     1205.52     37.03 o 
  -3   7   6       62.25       59.99      9.00 o 
  -2   7   6       44.48       43.91      9.19 o 
  -1   7   6      930.14      843.51     33.70 o 
   0   7   6     1041.01     1024.27     34.72 o 
   1   7   6      256.41      265.21     10.72 o 
   2   7   6      445.71      406.01     11.55 o 
   3   7   6     1685.84     1694.17     42.89 o 
   4   7   6      182.23      163.39     11.23 o 
   5   7   6      142.82      135.82     13.28 o 
   6   7   6        0.72        3.06      4.08 o 
   7   7   6       38.52       29.61      8.17 o 
   8   7   6      113.81      111.31     15.32 o 
  -6   8   6        2.76       11.23      8.17 o 
  -5   8   6      207.66      188.92     22.47 o 
  -4   8   6       14.46       25.53      9.19 o 
  -3   8   6      843.56      899.68     40.85 o 
  -2   8   6        4.20       12.25      6.13 o 
  -1   8   6       71.82       81.70     12.25 o 
   0   8   6       66.09       73.53     11.23 o 
   1   8   6        0.23       -0.82      1.70 o 
   2   8   6      213.44      188.76     14.30 o 
   4   8   6      585.38      519.79     21.45 o 
   5   8   6      161.44      176.67     13.28 o 
   6   8   6      545.89      472.82     23.49 o 
   7   8   6        0.67        1.02      5.11 o 
  -5   9   6      265.27      277.77     28.59 o 
  -4   9   6        0.91        7.15      7.15 o 
  -3   9   6      184.50      194.03     22.47 o 
  -2   9   6       17.21       28.59      9.19 o 
  -1   9   6      622.91      573.92     29.61 o 
   0   9   6       52.83       70.46     11.23 o 
   1   9   6      284.03      287.79     12.77 o 
   2   9   6      371.74      371.72     18.38 o 
   3   9   6      348.54      369.68     18.38 o 
   4   9   6       64.16       52.08      8.17 o 
   5   9   6        9.17        9.19      4.08 o 
   6   9   6       47.58       29.61      7.15 o 
   7   9   6      205.56      205.26     19.40 o 
  -4  10   6      170.37      206.28     25.53 o 
  -3  10   6      241.45      215.47     23.49 o 
  -2  10   6      190.17      177.69     20.42 o 
  -1  10   6      552.35      536.13     29.61 o 
   0  10   6      536.83      574.11     18.88 o 
   1  10   6      355.44      349.46     13.96 o 
   2  10   6       73.73       58.21      9.19 o 
   3  10   6      105.51      107.23     12.25 o 
   4  10   6        0.05        2.04      3.06 o 
   5  10   6      122.29      113.35     13.28 o 
   6  10   6      462.04      422.78     23.49 o 
  -3  11   6       11.55       15.32      8.17 o 
  -2  11   6       85.69      110.29     17.36 o 
  -1  11   6        1.95        2.04      6.13 o 
   0  11   6      288.98      290.10     13.96 o 
   1  11   6      570.52      535.66     22.47 o 
   2  11   6      327.57      312.49     18.38 o 
   3  11   6      766.11      768.97     30.64 o 
   4  11   6      233.52      210.37     15.32 o 
   5  11   6       82.13       72.51     11.23 o 
  -2  12   6      190.35      165.43     22.47 o 
  -1  12   6       75.15       77.61     15.32 o 
   0  12   6       14.83       12.69      4.90 o 
   1  12   6        2.20        4.08      4.08 o 
   2  12   6       10.97       12.25      6.13 o 
   3  12   6      218.65      209.35     18.38 o 
   4  12   6       12.02       12.25      5.11 o 
  -3  -8   7      318.49      343.12     24.51 o 
  -2  -8   7      553.75      517.75     29.61 o 
  -1  -8   7      142.49      135.82     17.36 o 
   0  -8   7      814.49      894.57     39.83 o 
   1  -8   7       29.58       25.53      8.17 o 
   2  -8   7      220.55      208.33     21.45 o 
   3  -8   7       35.71       37.78     10.21 o 
  -5  -7   7      615.06      627.02     35.74 o 
  -4  -7   7      159.39      159.31     19.40 o 
  -3  -7   7        0.17        2.04      5.11 o 
  -2  -7   7        0.74        2.04      5.11 o 
  -1  -7   7      289.27      280.83     20.42 o 
   0  -7   7     1264.45     1321.44     48.00 o 
   1  -7   7      648.08      733.22     33.70 o 
   2  -7   7      596.80      535.11     28.59 o 
   3  -7   7     1746.05     1792.21     60.25 o 
   4  -7   7      324.99      347.21     24.51 o 
  -5  -6   7      883.27      888.45     42.89 o 
  -4  -6   7        6.10       15.32      7.15 o 
  -3  -6   7       54.27       57.19     11.23 o 
  -2  -6   7      113.84      104.16     14.30 o 
  -1  -6   7      617.04      623.95     29.61 o 
   0  -6   7       27.16       21.45      7.15 o 
   1  -6   7       27.75       28.59      7.15 o 
   2  -6   7        2.77       -4.60      3.06 o 
   3  -6   7        1.89        9.19      5.11 o 
   4  -6   7      439.26      431.97     25.53 o 
   5  -6   7        6.10        6.13      6.13 o 
  -6  -5   7      353.68      284.92     28.59 o 
  -5  -5   7      879.68      863.94     40.85 o 
  -4  -5   7      988.57      956.87     40.85 o 
  -3  -5   7      846.23      826.15     35.74 o 
  -2  -5   7      992.21      962.99     36.76 o 
  -1  -5   7      711.07      646.42     28.59 o 
   0  -5   7      593.94      586.17     26.55 o 
   1  -5   7       59.02       54.12      9.19 o 
   2  -5   7       72.32       78.63     12.25 o 
   3  -5   7      450.92      448.31     24.51 o 
   4  -5   7     1493.19     1472.57     50.04 o 
   5  -5   7       59.99       71.48     12.25 o 
   6  -5   7     1517.06     1577.76     54.12 o 
  -7  -4   7       57.01       42.89     14.30 o 
  -6  -4   7       10.98       12.25      9.19 o 
  -5  -4   7       62.66       54.12     12.25 o 
  -4  -4   7       48.55       36.76      9.19 o 
  -3  -4   7      104.07      110.29     14.30 o 
  -2  -4   7       31.10       19.40      6.13 o 
  -1  -4   7     1354.32     1373.52     43.91 o 
   0  -4   7      410.05      429.70     12.76 o 
   1  -4   7      667.55      686.50     17.42 o 
   2  -4   7       76.12       93.69     10.72 o 
   3  -4   7       24.80       22.21      6.64 o 
   4  -4   7        0.58        1.30      2.21 o 
   5  -4   7      124.13      147.61     13.28 o 
   6  -4   7       18.77       16.34      7.15 o 
  -7  -3   7        1.17        3.06      8.17 o 
  -6  -3   7      420.06      359.46     28.59 o 
  -5  -3   7      180.27      197.09     22.47 o 
  -4  -3   7       37.70       37.78      9.19 o 
  -3  -3   7      308.12      335.98     20.42 o 
  -2  -3   7       36.02       43.91      8.17 o 
  -1  -3   7        1.48        2.04      2.55 o 
   0  -3   7      660.12      646.42     24.51 o 
   1  -3   7      323.80      325.51     15.32 o 
   2  -3   7        1.96        2.66      1.70 o 
   3  -3   7     2368.84     2466.12     32.82 o 
   4  -3   7      100.35      107.90      8.75 o 
   5  -3   7        1.14        0.00      2.89 o 
   6  -3   7       69.67       45.95      9.19 o 
   7  -3   7        8.18        7.15      6.13 o 
  -7  -2   7     1279.19     1371.47     63.31 o 
  -6  -2   7      220.83      217.52     26.55 o 
  -5  -2   7     1313.29     1293.86     53.10 o 
  -4  -2   7     4469.75     4425.89    114.37 o 
  -3  -2   7      473.40      424.82     23.49 o 
  -2  -2   7      297.72      283.46     10.01 o 
  -1  -2   7      168.12      163.76      7.35 o 
   0  -2   7      291.57      308.85     11.74 o 
   1  -2   7     1575.51     1548.33     47.49 o 
   2  -2   7      346.93      298.83     23.98 o 
   3  -2   7     5122.00     5298.97     83.75 o 
   4  -2   7      785.64      750.47     14.27 o 
   5  -2   7     2001.73     2018.23     33.37 o 
   6  -2   7      971.13      955.85     34.72 o 
   7  -2   7      641.90      597.40     28.59 o 
  -7  -1   7       19.58       27.57     12.25 o 
  -6  -1   7       25.75       32.68     11.23 o 
  -5  -1   7       36.44       36.76     11.23 o 
  -4  -1   7     2310.21     2307.92     72.51 o 
  -3  -1   7     1554.09     1472.82     56.68 o 
  -2  -1   7     1645.45     1755.90     30.58 o 
  -1  -1   7      701.81      683.92     14.92 o 
   0  -1   7      520.80      514.10     29.61 o 
   1  -1   7        0.50        1.70      1.18 o 
   2  -1   7      292.74      281.54      6.82 o 
   3  -1   7      336.75      346.54      7.95 o 
   4  -1   7      549.43      561.19     11.11 o 
   5  -1   7     3003.16     2923.85     74.04 o 
   6  -1   7      235.87      265.51     17.36 o 
   7  -1   7      332.94      316.57     19.40 o 
   8  -1   7       59.01       76.59     12.25 o 
  -8   0   7        7.20       -5.11      8.17 o 
  -7   0   7        0.91       12.25      9.19 o 
  -6   0   7        2.62        6.13      7.15 o 
  -5   0   7       61.91       66.38     14.30 o 
  -4   0   7      243.29      239.98     23.49 o 
  -3   0   7     1029.90     1063.55     22.98 o 
  -2   0   7       33.37       34.13      3.65 o 
  -1   0   7     1419.65     1534.87     26.43 o 
   0   0   7     2938.26     3371.89     79.65 o 
   1   0   7      342.30      417.89      7.89 o 
   2   0   7      232.54      220.13      5.68 o 
   3   0   7      626.34      662.11     12.91 o 
   4   0   7      296.58      299.42      7.48 o 
   5   0   7      906.59      895.13     17.90 o 
   6   0   7      223.72      230.79     15.32 o 
   7   0   7        6.54       17.36      6.13 o 
   8   0   7       15.42        9.19      6.13 o 
  -8   1   7      311.56      346.19     38.81 o 
  -7   1   7     3408.34     3275.00    110.29 o 
  -6   1   7      121.72      161.35     23.49 o 
  -5   1   7      949.16      918.06     44.93 o 
  -4   1   7      450.29      436.05     11.96 o 
  -3   1   7        9.00       11.96      2.74 o 
  -2   1   7      641.90      646.67     14.19 o 
  -1   1   7      838.98      806.31     16.23 o 
   0   1   7     1813.52     1876.37     29.93 o 
   1   1   7     2160.99     1990.59     24.29 o 
   2   1   7     4016.66     4169.39     46.19 o 
   3   1   7     3307.36     3300.23     37.79 o 
   4   1   7     1905.70     1890.10     29.65 o 
   5   1   7      198.84      175.19      7.15 o 
   6   1   7        3.75        5.98      2.55 o 
   7   1   7      229.07      234.88     16.34 o 
   8   1   7       33.08       36.76      9.19 o 
  -8   2   7        7.76       12.25     10.21 o 
  -7   2   7      163.04      137.86     23.49 o 
  -6   2   7     1120.90     1091.67     54.12 o 
  -5   2   7      281.77      323.72     31.66 o 
  -4   2   7      152.63      132.36      8.22 o 
  -3   2   7      473.30      457.28     11.13 o 
  -2   2   7       45.11       44.46      3.73 o 
  -1   2   7      138.57      124.11     10.21 o 
   0   2   7       40.45       36.31      2.28 o 
   1   2   7     1383.63     1396.70     23.18 o 
   2   2   7     3062.68     3107.40     35.65 o 
   3   2   7      770.57      808.80     12.30 o 
   4   2   7     1030.08     1029.69     22.98 o 
   5   2   7      147.47      147.87      6.96 o 
   6   2   7       34.60       35.45      4.15 o 
   7   2   7       31.47       39.83      9.19 o 
   8   2   7       69.09       80.67     12.25 o 
  -7   3   7       90.20       86.80     20.42 o 
  -6   3   7      496.42      475.07     34.72 o 
  -5   3   7       22.70       28.51      5.25 o 
  -4   3   7      300.25      266.53     26.55 o 
  -3   3   7      216.93      246.79      7.72 o 
  -2   3   7      480.38      535.00     12.04 o 
  -1   3   7       88.88       74.85      4.65 o 
   0   3   7       64.99       52.73      2.97 o 
   1   3   7      535.99      522.12      9.30 o 
   2   3   7     2676.44     2707.29     39.01 o 
   3   3   7      370.35      369.40     20.93 o 
   4   3   7      658.13      716.42     15.69 o 
   5   3   7       13.15       16.59      2.74 o 
   6   3   7        2.05        0.68      1.83 o 
   7   3   7        4.50       17.36      6.13 o 
   8   3   7        0.23       -4.08      5.11 o 
  -7   4   7      355.62      382.46     23.49 o 
  -6   4   7       49.03       54.12     16.34 o 
  -5   4   7        0.42        4.08      7.15 o 
  -4   4   7       10.80        9.19      7.15 o 
  -3   4   7      179.69      195.26      6.78 o 
  -2   4   7     3687.50     3769.69     58.21 o 
  -1   4   7      425.17      383.76     17.36 o 
   0   4   7      796.63      769.43     12.71 o 
   1   4   7     2348.09     2322.23     37.03 o 
   2   4   7     1786.48     1779.36     28.86 o 
   3   4   7        1.98       -1.02      2.04 o 
   4   4   7      255.98      244.07     13.28 o 
   5   4   7       58.86       64.34      9.19 o 
   6   4   7      107.30      101.10     12.25 o 
   7   4   7     1293.26     1361.05     28.59 o 
   8   4   7      217.38      219.56     20.42 o 
  -7   5   7      194.75      213.43     31.66 o 
  -6   5   7       75.51       55.14     15.32 o 
  -5   5   7        0.21       -1.02      7.15 o 
  -4   5   7      125.99      123.57     19.40 o 
  -3   5   7        2.88        1.02      6.13 o 
  -2   5   7      742.38      726.90     15.62 o 
  -1   5   7     1847.04     1750.34     57.19 o 
   0   5   7       80.53       74.26      6.03 o 
   1   5   7     1606.12     1587.63     39.83 o 
   2   5   7        7.52        9.85      2.17 o 
   3   5   7       96.96      117.44      8.17 o 
   4   5   7      278.70      272.66     14.30 o 
   5   5   7      284.06      265.51     15.32 o 
   6   5   7      403.58      369.68     20.42 o 
   7   5   7      714.76      728.12     30.64 o 
   8   5   7      513.30      514.69     27.57 o 
  -7   6   7      165.34      182.80     29.61 o 
  -6   6   7      621.70      603.53     42.89 o 
  -5   6   7       74.56       98.04     19.40 o 
  -4   6   7      530.99      454.44     33.70 o 
  -3   6   7        0.80        3.06      6.13 o 
  -2   6   7      766.75      745.48     37.78 o 
  -1   6   7     2072.67     2054.66     66.38 o 
   0   6   7     2023.73     2027.16     37.28 o 
   1   6   7      213.17      211.39      8.28 o 
   2   6   7     1971.48     1959.62     32.13 o 
   3   6   7      460.24      471.80     17.36 o 
   4   6   7       66.19       75.57      9.19 o 
   5   6   7       35.06       50.04      8.17 o 
   6   6   7       29.00       28.59      7.15 o 
   7   6   7      357.76      368.65     22.47 o 
   8   6   7      309.82      268.58     19.40 o 
  -6   7   7       90.75       80.67     19.40 o 
  -5   7   7      705.36      756.71     46.98 o 
  -4   7   7     1003.88      960.95     51.06 o 
  -3   7   7     1459.02     1278.55     57.19 o 
  -2   7   7     2687.52     2748.06     86.80 o 
  -1   7   7     1710.51     1728.90     53.10 o 
   0   7   7       98.77      124.87     10.72 o 
   1   7   7      293.14      268.85      9.73 o 
   2   7   7      293.84      269.60     13.28 o 
   3   7   7      188.56      176.67     11.23 o 
   4   7   7     1246.30     1301.01     36.76 o 
   5   7   7     2234.32     2233.37     57.19 o 
   6   7   7      904.26      878.23     32.68 o 
   7   7   7      172.74      170.54     17.36 o 
   8   7   7      611.74      688.29     32.68 o 
  -6   8   7       22.91       17.36      8.17 o 
  -5   8   7      686.91      666.85     37.78 o 
  -4   8   7      310.48      333.93     24.51 o 
  -3   8   7      846.96      811.86     37.78 o 
  -2   8   7      532.02      484.05     27.57 o 
  -1   8   7      556.60      510.60     26.55 o 
   0   8   7      170.71      185.97      9.30 o 
   1   8   7      273.53      289.65     12.77 o 
   2   8   7      176.50      161.35     11.23 o 
   3   8   7       57.74       55.14      8.17 o 
   4   8   7     2412.33     2357.96     57.19 o 
   5   8   7     1022.10     1066.14     34.72 o 
   6   8   7      457.54      465.67     23.49 o 
   7   8   7      933.45      864.96     35.74 o 
  -5   9   7      174.74      149.10     21.45 o 
  -4   9   7      582.95      553.49     33.70 o 
  -3   9   7      213.59      217.52     23.49 o 
  -2   9   7      293.86      304.32     23.49 o 
  -1   9   7      341.68      386.01     24.51 o 
   0   9   7      467.67      471.15     25.02 o 
   1   9   7      138.47      144.70      9.73 o 
   2   9   7        0.45        7.15      3.06 o 
   3   9   7       22.62       17.36      5.11 o 
   4   9   7      673.24      623.95     24.51 o 
   5   9   7      360.00      405.42     21.45 o 
   6   9   7      388.94      399.29     22.47 o 
   7   9   7        9.90       11.23      7.15 o 
  -4  10   7      100.83      127.65     19.40 o 
  -3  10   7      126.05      152.16     20.42 o 
  -2  10   7      226.06      207.30     22.47 o 
  -1  10   7      471.32      499.37     28.59 o 
   0  10   7       52.20       55.18      7.66 o 
   1  10   7       96.96       92.19      8.58 o 
   2  10   7      198.64      174.63     13.28 o 
   3  10   7       69.58       78.63     10.21 o 
   4  10   7        7.10        1.02      4.08 o 
   5  10   7      252.04      241.00     16.34 o 
   6  10   7       47.87       32.68      8.17 o 
  -3  11   7      134.05      167.48     22.47 o 
  -2  11   7       27.47       21.45      9.19 o 
  -1  11   7       37.19       28.59      9.19 o 
   0  11   7       35.97       40.35      6.61 o 
   1  11   7     1181.65     1181.53     38.81 o 
   2  11   7      645.77      636.21     27.57 o 
   3  11   7      575.40      579.02     25.53 o 
   4  11   7      807.02      805.73     31.66 o 
   5  11   7        7.58       10.21      5.11 o 
  -2  12   7      110.27      125.61     19.40 o 
  -1  12   7       83.81       76.59     14.30 o 
   0  12   7      149.70      151.10     19.40 o 
   1  12   7       30.77       41.87      9.19 o 
   2  12   7      113.94      117.44     14.30 o 
   3  12   7      168.43      160.33     16.34 o 
   4  12   7       88.73       92.93     12.25 o 
  -2  -8   8      254.29      231.81     23.49 o 
  -1  -8   8      191.68      170.54     19.40 o 
   0  -8   8       73.20       99.06     15.32 o 
   1  -8   8      385.89      443.20     27.57 o 
  -4  -7   8      485.59      420.74     28.59 o 
  -3  -7   8       26.08       45.95     10.21 o 
  -2  -7   8       25.34       26.55      8.17 o 
  -1  -7   8      142.71      127.65     16.34 o 
   0  -7   8      352.68      342.10     23.49 o 
   1  -7   8      284.28      285.94     21.45 o 
   2  -7   8      799.39      805.73     36.76 o 
   3  -7   8     1495.58     1467.47     54.12 o 
  -5  -6   8      950.95      902.74     44.93 o 
  -4  -6   8     1760.23     1651.28     60.25 o 
  -3  -6   8      191.64      191.99     20.42 o 
  -2  -6   8      389.62      424.82     25.53 o 
  -1  -6   8      248.74      266.53     19.40 o 
   0  -6   8       95.86       88.84     13.28 o 
   1  -6   8      100.40       93.95     13.28 o 
   2  -6   8      226.31      260.41     19.40 o 
   3  -6   8     1149.72     1200.93     45.95 o 
   4  -6   8      634.83      714.84     33.70 o 
  -5  -5   8      119.89      126.63     19.40 o 
  -4  -5   8       16.26       22.47      8.17 o 
  -3  -5   8        2.91        1.02      5.11 o 
  -2  -5   8      391.60      339.04     21.45 o 
  -1  -5   8      767.67      737.31     31.66 o 
   0  -5   8     1913.90     1653.33     52.08 o 
   1  -5   8       30.21       49.02      9.19 o 
   2  -5   8       16.70       18.38      6.13 o 
   3  -5   8        0.43       -1.36      2.04 o 
   4  -5   8       59.77       56.06      6.03 o 
  -6  -4   8      482.11      514.69     35.74 o 
  -5  -4   8      145.87      163.39     21.45 o 
  -4  -4   8        0.50       14.30      7.15 o 
  -3  -4   8      222.24      212.41     20.42 o 
  -2  -4   8      740.62      692.38     30.64 o 
  -1  -4   8     1356.66     1216.25     40.85 o 
   0  -4   8     4752.82     4624.83     69.61 o 
   1  -4   8     1484.01     1373.90     27.72 o 
   2  -4   8     1045.12     1066.74     25.53 o 
   3  -4   8      465.61      473.65     14.48 o 
   4  -4   8      130.39      141.23      8.31 o 
   5  -4   8      141.65       99.06     13.28 o 
   6  -4   8      146.61      180.75     18.38 o 
  -6  -3   8        1.77        5.11      8.17 o 
  -5  -3   8       97.26       99.06     16.34 o 
  -4  -3   8      317.08      292.06     22.47 o 
  -3  -3   8       10.31       15.32      7.15 o 
  -2  -3   8       84.59       79.65     11.23 o 
  -1  -3   8        6.53        9.68      2.45 o 
   0  -3   8      194.97      219.29      8.83 o 
   1  -3   8     1019.46     1046.82     23.49 o 
   2  -3   8      239.63      229.58      8.83 o 
   3  -3   8      619.81      689.62     25.02 o 
   4  -3   8        9.62        5.94      2.34 o 
   5  -3   8       16.16       18.38      6.13 o 
   6  -3   8        9.83        7.15      5.11 o 
   7  -3   8        2.35        3.06      5.11 o 
  -7  -2   8       13.17       15.32     10.21 o 
  -6  -2   8      252.68      274.70     29.61 o 
  -5  -2   8       54.63       26.55     10.21 o 
  -4  -2   8     3771.26     3538.47     99.06 o 
  -3  -2   8     2438.94     2382.47     70.46 o 
  -2  -2   8      762.35      788.39     18.86 o 
  -1  -2   8       44.32       44.71      4.90 o 
   0  -2   8      299.26      305.26     12.25 o 
   1  -2   8        0.38        1.53      1.44 o 
   2  -2   8        1.48        4.29      1.70 o 
   3  -2   8     1963.48     2015.07     27.66 o 
   4  -2   8     3384.74     3357.39     42.27 o 
   5  -2   8     1537.92     1516.80     58.72 o 
   6  -2   8        2.04        4.08      5.11 o 
   7  -2   8       67.16       86.80     13.28 o 
  -7  -1   8      172.97      194.03     28.59 o 
  -6  -1   8       43.95       53.10     14.30 o 
  -5  -1   8      196.58      170.54     22.47 o 
  -4  -1   8     1544.00     1472.57     56.17 o 
  -3  -1   8     1250.07     1188.87     24.73 o 
  -2  -1   8     9144.18     9220.23    123.90 o 
  -1  -1   8     1365.19     1283.65     24.51 o 
   0  -1   8     2210.26     2103.30     67.40 o 
   1  -1   8     1053.57     1044.59     22.98 o 
   2  -1   8       20.00       24.32      2.51 o 
   3  -1   8       23.02       22.67      3.32 o 
   4  -1   8      376.01      371.86     10.55 o 
   5  -1   8     1972.99     1946.17     52.59 o 
   6  -1   8     2542.23     2643.89     67.40 o 
   7  -1   8       81.03       72.51     12.25 o 
  -7   0   8      547.67      469.75     37.78 o 
  -6   0   8       38.00       42.89     14.30 o 
  -5   0   8        0.32       -3.06      5.11 o 
  -4   0   8        2.08        7.15      7.15 o 
  -3   0   8      704.16      703.62     16.81 o 
  -2   0   8     1422.11     1435.96     49.53 o 
  -1   0   8      623.33      607.06     38.30 o 
   0   0   8      572.35      575.89     13.96 o 
   1   0   8      907.28      885.88     13.25 o 
   2   0   8      597.61      635.86     11.95 o 
   3   0   8      133.96      130.55      4.64 o 
   4   0   8        2.79        4.08      1.70 o 
   5   0   8      171.38      171.86      7.73 o 
   6   0   8      285.65      325.76     18.38 o 
   7   0   8      254.12      193.01     17.36 o 
   8   0   8      134.62      149.10     17.36 o 
  -7   1   8       40.73       63.31     17.36 o 
  -6   1   8       11.79        8.17      8.17 o 
  -5   1   8       61.09       39.83     12.25 o 
  -4   1   8        3.51        3.94      2.04 o 
  -3   1   8      117.69      108.34     11.74 o 
  -2   1   8      589.86      639.30     14.98 o 
  -1   1   8      198.01      200.92      7.09 o 
   0   1   8      111.91      142.75      6.03 o 
   1   1   8     4650.78     5126.64     56.08 o 
   2   1   8      190.73      211.42      5.48 o 
   3   1   8      694.48      730.72     12.12 o 
   4   1   8        1.06        1.84      1.70 o 
   5   1   8       95.72      101.54      6.03 o 
   6   1   8      510.07      526.06     13.96 o 
   7   1   8      404.61      448.31     23.49 o 
   8   1   8      121.29      116.42     15.32 o 
  -7   2   8      235.49      200.16     29.61 o 
  -6   2   8      555.60      610.68     40.85 o 
  -5   2   8     3646.45     3551.74    109.27 o 
  -4   2   8      955.59      896.62     43.91 o 
  -3   2   8     2306.50     2151.89     35.86 o 
  -2   2   8     2269.71     2218.52     36.19 o 
  -1   2   8      952.94     1000.85     31.66 o 
   0   2   8      188.20      222.69      5.25 o 
   1   2   8      645.94      689.58     11.22 o 
   2   2   8     1433.16     1507.27     20.14 o 
   3   2   8     3580.16     3570.08     49.37 o 
   4   2   8      658.69      621.51     14.23 o 
   5   2   8     1344.07     1357.05     24.53 o 
   6   2   8     1067.67     1018.52     21.09 o 
   7   2   8      304.95      319.64     19.40 o 
   8   2   8       22.55       21.45      7.15 o 
  -7   3   8       12.86       12.25     11.23 o 
  -6   3   8       84.09      115.40     21.45 o 
  -5   3   8      583.81      566.77     37.78 o 
  -4   3   8      183.61      179.73     22.47 o 
  -3   3   8      658.35      639.56     14.78 o 
  -2   3   8      153.64      145.32     12.25 o 
  -1   3   8      519.89      502.97     16.98 o 
   0   3   8      159.74      169.91      6.59 o 
   1   3   8        7.34        5.51      1.36 o 
   2   3   8      601.97      622.72     18.82 o 
   3   3   8      570.52      570.06     12.94 o 
   4   3   8      297.24      318.76     27.57 o 
   5   3   8       54.16       56.42      6.13 o 
   6   3   8      547.20      562.17     18.38 o 
   7   3   8      242.86      252.24     17.36 o 
   8   3   8       57.13       77.61     12.25 o 
  -7   4   8        2.20       -8.17      8.17 o 
  -6   4   8       79.20       76.59     18.38 o 
  -5   4   8      487.96      468.73     34.72 o 
  -4   4   8        0.88        7.15      7.15 o 
  -3   4   8       41.39       35.35      3.79 o 
  -2   4   8      253.81      238.96      8.56 o 
  -1   4   8     1994.77     2044.42     34.16 o 
   0   4   8       12.09        9.87      1.61 o 
   1   4   8       60.78       63.12      3.61 o 
   2   4   8        2.93        5.98      1.49 o 
   3   4   8      383.81      359.46     15.32 o 
   4   4   8       89.28       84.76     10.21 o 
   5   4   8      526.61      535.51     27.06 o 
   6   4   8      202.71      211.83     13.79 o 
   7   4   8     1629.57     1670.55     31.40 o 
   8   4   8       14.95        6.13      6.13 o 
  -7   5   8      357.53      292.06     36.76 o 
  -6   5   8      559.71      487.11     38.81 o 
  -5   5   8      881.12      886.40     49.02 o 
  -4   5   8      437.52      427.88     31.66 o 
  -3   5   8      434.27      387.04     28.59 o 
  -2   5   8      590.06      617.83     14.70 o 
  -1   5   8     1265.10     1304.35     24.56 o 
   0   5   8       23.81       25.50      5.11 o 
   1   5   8     2180.21     2230.43     37.54 o 
   2   5   8        5.81        5.11      2.04 o 
   3   5   8      297.91      302.28     14.30 o 
   4   5   8     1194.77     1207.06     34.72 o 
   5   5   8      433.43      418.69     20.42 o 
   6   5   8        0.70        6.13      5.11 o 
   7   5   8        9.34       11.23      6.13 o 
   8   5   8        8.36        5.11      6.13 o 
  -6   6   8      251.31      197.09     29.61 o 
  -5   6   8        4.58        6.13      9.19 o 
  -4   6   8       49.51       50.04     14.30 o 
  -3   6   8       29.49       23.49     10.21 o 
  -2   6   8        0.70       -0.82      2.04 o 
  -1   6   8      888.24      895.59     40.85 o 
   0   6   8     1256.35     1336.92     27.58 o 
   1   6   8      151.02      170.68      8.68 o 
   2   6   8       41.58       34.72      5.11 o 
   3   6   8      795.85      766.92     24.51 o 
   4   6   8        9.30        1.02      3.06 o 
   5   6   8      189.70      183.82     13.28 o 
   6   6   8       16.72       15.32      6.13 o 
   7   6   8      110.76      112.33     14.30 o 
   8   6   8      234.29      233.86     21.45 o 
  -6   7   8      314.56      286.96     35.74 o 
  -5   7   8      282.82      324.74     36.76 o 
  -4   7   8     1561.21     1518.53     67.40 o 
  -3   7   8       14.65       20.42     10.21 o 
  -2   7   8      872.44      878.23     43.91 o 
  -1   7   8      438.11      487.11     29.61 o 
   0   7   8       24.43       24.72      3.92 o 
   1   7   8      443.44      454.01     13.66 o 
   2   7   8       80.00       85.78      9.19 o 
   3   7   8      601.37      605.57     21.45 o 
   4   7   8     1977.69     2146.57     53.10 o 
   5   7   8     1443.76     1419.47     41.87 o 
   6   7   8      269.29      265.51     17.36 o 
   7   7   8      594.68      570.85     27.57 o 
  -5   8   8      232.20      232.83     31.66 o 
  -4   8   8      449.59      580.04     40.85 o 
  -3   8   8        3.38        8.65      5.86 o 
  -2   8   8     1200.96     1158.04     44.93 o 
  -1   8   8      979.28     1075.33     40.85 o 
   0   8   8      256.29      281.24     11.74 o 
   1   8   8     5154.20     5253.25     78.87 o 
   2   8   8      311.88      303.30     15.32 o 
   3   8   8        0.21        1.02      3.06 o 
   4   8   8      430.47      408.48     19.40 o 
   5   8   8      112.18      116.42     12.25 o 
   6   8   8        8.22        6.13      5.11 o 
   7   8   8      219.09      201.18     19.40 o 
  -5   9   8      477.99      430.95     30.64 o 
  -4   9   8      554.23      522.86     32.68 o 
  -3   9   8      594.99      641.32     35.74 o 
  -2   9   8      138.73      152.16     19.40 o 
  -1   9   8      426.45      456.48     26.55 o 
   0   9   8     1142.32     1158.84     27.18 o 
   1   9   8        4.56        0.00      3.06 o 
   2   9   8     2726.11     2627.55     62.29 o 
   3   9   8      175.03      147.05     13.28 o 
   4   9   8        1.59        1.02      3.06 o 
   5   9   8      152.65      147.05     14.30 o 
   6   9   8       56.76       57.19     10.21 o 
   7   9   8      512.64      484.05     26.55 o 
  -4  10   8      237.33      230.79     26.55 o 
  -3  10   8      248.50      256.32     27.57 o 
  -2  10   8      116.55      146.03     19.40 o 
  -1  10   8       26.69       35.74     10.21 o 
   0  10   8      534.43      573.42     18.61 o 
   1  10   8      318.68      298.19     17.36 o 
   2  10   8     1452.71     1456.23     42.89 o 
   3  10   8       31.88       51.06      8.17 o 
   4  10   8      101.00      103.14     12.25 o 
   5  10   8        8.17        7.15      5.11 o 
   6  10   8        2.99       15.32      6.13 o 
  -3  11   8       54.36       32.68     11.23 o 
  -2  11   8      257.72      268.58     26.55 o 
  -1  11   8       20.40       59.23     13.28 o 
   0  11   8      140.64      150.54     11.77 o 
   1  11   8        9.08       14.30      5.11 o 
   2  11   8       28.52       37.78      8.17 o 
   3  11   8       21.48       19.40      6.13 o 
   4  11   8        3.29       11.23      5.11 o 
   5  11   8        6.93        9.19      5.11 o 
  -2  12   8       49.46       75.57     16.34 o 
  -1  12   8      990.38     1044.69     48.00 o 
   0  12   8        3.07        8.17      5.11 o 
   1  12   8       45.74       37.78      8.17 o 
   2  12   8       31.45       35.74      8.17 o 
   3  12   8        0.32        0.00      4.08 o 
   4  12   8      333.24      319.64     19.40 o 
  -2  -7   9        0.61       -3.06      4.08 o 
  -1  -7   9       68.52       72.51     13.28 o 
   0  -7   9       62.49       84.76     14.30 o 
   1  -7   9       84.57       86.80     14.30 o 
   2  -7   9       11.92        3.06      6.13 o 
  -4  -6   9      746.88      762.84     39.83 o 
  -3  -6   9      262.22      259.39     24.51 o 
  -2  -6   9       82.64       99.06     14.30 o 
  -1  -6   9      975.77      998.74     40.85 o 
   0  -6   9      210.31      231.81     18.38 o 
   1  -6   9        0.52        3.06      5.11 o 
   2  -6   9        4.28        1.02      5.11 o 
   3  -6   9      189.07      215.47     20.42 o 
   4  -6   9      194.77      223.64     22.47 o 
  -5  -5   9        3.91        6.13      6.13 o 
  -4  -5   9       36.54       42.89     11.23 o 
  -3  -5   9      338.49      309.42     22.47 o 
  -2  -5   9      621.03      697.48     32.68 o 
  -1  -5   9     2278.27     2108.78     63.31 o 
   0  -5   9     1046.93     1034.48     39.83 o 
   1  -5   9     1234.17     1196.85     42.89 o 
   2  -5   9      303.41      397.25     23.49 o 
   3  -5   9      163.91      183.34     10.20 o 
   4  -5   9       80.77       72.70     10.72 o 
  -5  -4   9        3.25        1.02      6.13 o 
  -4  -4   9       49.50       35.74     10.21 o 
  -3  -4   9        0.59        3.06      4.08 o 
  -2  -4   9        5.32        7.15      5.11 o 
  -1  -4   9        2.82        6.13      5.11 o 
   0  -4   9     2516.44     2175.51     39.96 o 
   1  -4   9      648.04      586.46     16.93 o 
   2  -4   9      136.17      144.63     22.98 o 
   3  -4   9       23.12       21.01      5.11 o 
   4  -4   9        6.88        6.69      3.19 o 
  -6  -3   9     1028.52      955.85     51.06 o 
  -5  -3   9       65.32       84.76     16.34 o 
  -4  -3   9     1760.18     1705.41     61.27 o 
  -3  -3   9      729.10      682.16     33.70 o 
  -2  -3   9      242.24      223.64     17.36 o 
  -1  -3   9       16.10       14.78      3.57 o 
   0  -3   9       70.67       74.98      6.38 o 
   1  -3   9      657.90      638.65     38.30 o 
   2  -3   9      670.91      652.97     17.15 o 
   3  -3   9      894.73      927.59     31.15 o 
   4  -3   9      897.11      942.61     21.59 o 
   5  -3   9     1927.25     1924.97     44.93 o 
   6  -3   9      484.82      488.13     25.53 o 
  -6  -2   9       11.05       24.51     11.23 o 
  -5  -2   9       18.88       25.53     10.21 o 
  -4  -2   9      300.21      317.59     24.51 o 
  -3  -2   9      124.86      124.59     16.34 o 
  -2  -2   9     1450.01     1502.56     29.63 o 
  -1  -2   9        3.56        7.00      2.55 o 
   0  -2   9       92.93       98.45      7.11 o 
   1  -2   9        5.91        4.08      3.06 o 
   2  -2   9       81.24       90.75      6.38 o 
   3  -2   9       57.14       63.48      5.64 o 
   4  -2   9       68.47       51.06      6.13 o 
   5  -2   9      781.84      825.67     30.64 o 
   6  -2   9      204.02      191.99     17.36 o 
   7  -2   9       23.13       39.83      9.19 o 
  -7  -1   9        7.50        8.17      9.19 o 
  -6  -1   9       65.24       62.29     15.32 o 
  -5  -1   9        7.48       10.21      8.17 o 
  -4  -1   9      169.20      199.13     23.49 o 
  -3  -1   9      635.05      616.94     17.87 o 
  -2  -1   9      522.40      527.21     15.11 o 
  -1  -1   9      309.90      314.16     10.76 o 
   0  -1   9      171.69      172.46      7.35 o 
   1  -1   9      827.94      832.64     20.42 o 
   2  -1   9      854.26      837.78     17.88 o 
   3  -1   9      538.15      552.63     13.96 o 
   4  -1   9        0.46       -1.23      1.70 o 
   5  -1   9      143.15      146.80      7.73 o 
   6  -1   9      578.70      532.05     25.53 o 
   7  -1   9      108.77      105.18     14.30 o 
  -7   0   9      576.76      598.42     43.91 o 
  -6   0   9     2147.77     2096.53     81.70 o 
  -5   0   9      504.73      507.54     34.72 o 
  -4   0   9      272.00      256.01     11.23 o 
  -3   0   9       85.11       97.42     16.34 o 
  -2   0   9       48.50       42.79      7.66 o 
  -1   0   9      183.22      160.84      7.21 o 
   0   0   9     1350.99     1298.63     51.06 o 
   1   0   9     2416.94     2382.66     37.76 o 
   2   0   9     4469.05     4385.04     61.93 o 
   3   0   9      695.20      687.74     12.54 o 
   4   0   9     1504.69     1479.14     26.17 o 
   5   0   9      664.82      663.84     15.95 o 
   6   0   9       11.37       11.23      4.60 o 
   7   0   9        1.00        0.00      5.11 o 
  -7   1   9      283.33      257.34     34.72 o 
  -6   1   9      428.63      442.18     35.74 o 
  -5   1   9     1860.06     1716.64     69.44 o 
  -4   1   9      114.47      125.53      6.75 o 
  -3   1   9      458.15      459.46     13.79 o 
  -2   1   9       94.74       94.82      5.56 o 
  -1   1   9        3.49        5.84      3.06 o 
   0   1   9       61.01       49.48      4.33 o 
   1   1   9     1468.26     1532.39     26.99 o 
   2   1   9     2338.29     2445.81     30.24 o 
   3   1   9     1107.71     1086.59     31.66 o 
   4   1   9     1098.20     1100.53     25.02 o 
   5   1   9      181.85      194.07      9.19 o 
   6   1   9       13.47        9.53      3.57 o 
   7   1   9        5.62        7.15      5.11 o 
  -7   2   9      125.29      122.54     23.49 o 
  -6   2   9      311.00      339.04     36.76 o 
  -5   2   9      678.91      641.32     40.85 o 
  -4   2   9       11.69       18.38      9.19 o 
  -3   2   9        1.35        2.81      1.94 o 
  -2   2   9       97.54      114.07      5.63 o 
  -1   2   9      489.84      479.03     12.99 o 
   0   2   9      507.15      510.95     17.36 o 
   1   2   9      183.89      188.05      6.95 o 
   2   2   9     2980.90     3046.06     36.30 o 
   3   2   9     1737.62     1741.12     28.13 o 
   4   2   9       70.87       71.03      5.64 o 
   5   2   9       99.25      102.22      6.64 o 
   6   2   9       10.12       17.36      3.40 o 
   7   2   9        9.05       16.34      6.13 o 
   8   2   9      124.41       94.97     14.30 o 
  -7   3   9      130.02      145.01     26.55 o 
  -6   3   9       26.00       54.12     15.32 o 
  -5   3   9       29.27       23.49     11.23 o 
  -4   3   9       65.33       79.65     15.32 o 
  -3   3   9      183.73      182.51      7.68 o 
  -2   3   9     2359.87     2333.45     45.95 o 
  -1   3   9     1236.00     1213.40     23.50 o 
   0   3   9     1390.80     1336.61     18.57 o 
   1   3   9     3746.47     3730.10     43.57 o 
   2   3   9      778.30      770.86     13.04 o 
   3   3   9       48.13       46.57      4.15 o 
   4   3   9       18.55       26.48      5.11 o 
   5   3   9        1.84        3.40      1.83 o 
   6   3   9      997.92      977.37     20.86 o 
   7   3   9       14.97       17.36      7.15 o 
   8   3   9     2020.27     1978.07     59.23 o 
  -7   4   9      300.13      230.79     32.68 o 
  -6   4   9       15.61       24.51     12.25 o 
  -5   4   9       17.50        5.11      7.15 o 
  -4   4   9       35.72       45.95     13.28 o 
  -3   4   9        0.79        1.90      1.01 o 
  -2   4   9      553.71      563.76     13.79 o 
  -1   4   9     2049.88     1983.39     26.18 o 
   0   4   9      991.42     1003.29     15.75 o 
   1   4   9      582.41      554.11     10.70 o 
   2   4   9      841.47      835.45     20.93 o 
   3   4   9       42.78       40.25      3.92 o 
   4   4   9        0.93       -1.02      1.70 o 
   5   4   9       79.37       82.19      6.38 o 
   6   4   9      269.46      259.88     12.25 o 
   7   4   9      688.01      730.04     18.64 o 
   8   4   9      265.54      291.04     20.42 o 
  -6   5   9       79.04       69.44     18.38 o 
  -5   5   9      725.41      777.14     46.98 o 
  -4   5   9       81.47      105.18     19.40 o 
  -3   5   9      252.59      290.02     28.59 o 
  -2   5   9      127.98      116.23      5.78 o 
  -1   5   9     1031.08      999.29     21.15 o 
   0   5   9     1392.04     1383.38     20.55 o 
   1   5   9      638.32      676.57     14.57 o 
   2   5   9       71.37       70.46      7.15 o 
   3   5   9      508.14      555.53     19.40 o 
   4   5   9      126.36      117.44     11.23 o 
   5   5   9       22.76       32.68      7.15 o 
   6   5   9       21.00       21.40      4.15 o 
   7   5   9      430.53      407.78     19.91 o 
   8   5   9      243.07      250.19     22.47 o 
  -6   6   9       12.66       37.78     14.30 o 
  -5   6   9      244.63      266.53     32.68 o 
  -4   6   9        4.55       -4.08      6.13 o 
  -3   6   9     2065.08     2058.74     75.57 o 
  -2   6   9        3.73        2.50      1.96 o 
  -1   6   9      750.14      779.10     18.65 o 
   0   6   9      363.64      363.88     12.21 o 
   1   6   9      508.13      496.65     14.17 o 
   2   6   9      305.42      279.81     13.28 o 
   3   6   9       55.64       55.14      7.15 o 
   4   6   9      461.62      461.58     19.40 o 
   5   6   9      145.05      130.71     13.28 o 
   6   6   9     1625.41     1644.14     49.02 o 
   7   6   9      113.10      131.74     16.34 o 
  -6   7   9        2.52       -2.04      7.15 o 
  -5   7   9      421.21      423.80     41.87 o 
  -4   7   9      536.24      504.47     37.78 o 
  -3   7   9      314.03      400.31     37.78 o 
  -2   7   9      506.93      529.15     19.91 o 
  -1   7   9        5.39        7.15      6.13 o 
   0   7   9      211.75      235.03     12.77 o 
   1   7   9      125.09      105.56      7.56 o 
   2   7   9      189.02      179.73     11.23 o 
   3   7   9      435.48      419.71     17.36 o 
   4   7   9     1265.98     1364.33     38.81 o 
   5   7   9      558.85      539.19     23.49 o 
   6   7   9      388.41      406.44     22.47 o 
   7   7   9      238.34      246.11     21.45 o 
  -5   8   9        3.93        4.08      9.19 o 
  -4   8   9      455.62      484.05     38.81 o 
  -3   8   9     1359.83     1302.03     61.27 o 
  -2   8   9      632.21      627.02     38.81 o 
  -1   8   9      722.50      727.10     32.68 o 
   0   8   9      368.01      356.27     13.23 o 
   1   8   9      760.25      730.16     24.51 o 
   2   8   9      412.25      449.33     19.40 o 
   3   8   9      160.59      152.16     11.23 o 
   4   8   9      133.38      134.80     13.28 o 
   5   8   9      522.92      523.88     23.49 o 
   6   8   9      103.16       88.84     12.25 o 
   7   8   9     1049.60     1024.27     39.83 o 
  -5   9   9        6.81       17.36      9.19 o 
  -4   9   9     1649.71     1660.48     63.31 o 
  -3   9   9       85.53      159.31     20.42 o 
  -2   9   9      472.50      457.50     28.59 o 
  -1   9   9       33.51       35.74     10.21 o 
   0   9   9      163.84      235.06     20.93 o 
   1   9   9     1905.51     1842.25     49.02 o 
   2   9   9      480.05      427.88     19.40 o 
   3   9   9     4917.60     5015.13    105.18 o 
   4   9   9      100.70       73.53     10.21 o 
   5   9   9      144.55      138.88     14.30 o 
   6   9   9      152.51      158.29     16.34 o 
  -4  10   9        1.07        3.06      7.15 o 
  -3  10   9      679.73      660.72     37.78 o 
  -2  10   9        3.12       -2.04      5.11 o 
  -1  10   9        9.01        8.17      6.13 o 
   0  10   9      390.75      393.73     19.40 o 
   1  10   9      721.62      797.56     29.61 o 
   2  10   9      697.48      698.50     26.55 o 
   3  10   9      813.19      705.65     27.57 o 
   4  10   9      999.62      954.82     33.70 o 
   5  10   9       87.31       81.70     12.25 o 
   6  10   9       65.68       82.72     12.25 o 
  -3  11   9       11.04       16.34      9.19 o 
  -2  11   9      431.46      457.50     30.64 o 
  -1  11   9        2.69       12.25      7.15 o 
   0  11   9       62.82       67.40     10.21 o 
   1  11   9      191.64      207.30     15.32 o 
   2  11   9      106.61      122.54     13.28 o 
   3  11   9      205.74      193.01     14.30 o 
   4  11   9      484.04      455.46     22.47 o 
   5  11   9      129.56      148.07     16.34 o 
  -1  12   9       25.47       28.16      7.15 o 
   0  12   9       42.51       36.76      8.17 o 
   1  12   9       10.77        6.13      5.11 o 
   2  12   9        8.85       15.32      6.13 o 
   3  12   9       24.54       19.40      7.15 o 
  -3  -6  10       59.36       40.85     11.23 o 
  -1  -6  10        1.58        5.11      5.11 o 
   0  -6  10        8.71        8.17      6.13 o 
   1  -6  10        0.96        1.02      5.11 o 
   2  -6  10        7.78       20.42      8.17 o 
  -4  -5  10       18.92       19.40      9.19 o 
  -3  -5  10      100.85       94.97     15.32 o 
  -2  -5  10      257.50      253.26     20.42 o 
  -1  -5  10     1218.47     1216.25     45.95 o 
   0  -5  10      578.01      550.43     28.59 o 
   1  -5  10     1814.88     1744.21     57.19 o 
   2  -5  10      275.39      257.34     19.40 o 
   3  -5  10      169.36      164.21     11.04 o 
   4  -5  10        6.36        7.15      4.08 o 
  -5  -4  10      198.70      182.80     24.51 o 
  -4  -4  10      431.85      397.25     28.59 o 
  -3  -4  10      150.76      122.54     17.36 o 
  -2  -4  10        0.18        2.04      5.11 o 
  -1  -4  10       63.71       64.34     11.23 o 
   0  -4  10      657.06      655.20     18.88 o 
   1  -4  10     1269.53     1208.38     27.46 o 
   2  -4  10      797.08      858.18     23.49 o 
   3  -4  10      166.25      168.55      9.43 o 
   4  -4  10      881.64      841.47     27.57 o 
  -5  -3  10       45.67       45.95     13.28 o 
  -4  -3  10      618.98      551.45     33.70 o 
  -3  -3  10        3.86       10.21      6.13 o 
  -2  -3  10        6.76       14.30      6.13 o 
  -1  -3  10        1.55        4.60      2.63 o 
   0  -3  10      127.75      110.33     12.77 o 
   1  -3  10      429.76      399.73     13.49 o 
   2  -3  10      116.09      105.16      8.68 o 
   3  -3  10       67.13       60.64      6.38 o 
   4  -3  10       17.92       26.55      6.13 o 
   5  -3  10      562.91      545.32     20.42 o 
  -6  -2  10        8.16        4.08      8.17 o 
  -5  -2  10      121.12      121.52     21.45 o 
  -4  -2  10      882.19      892.53     43.91 o 
  -3  -2  10     1686.28     1467.47     54.12 o 
  -2  -2  10     1889.05     1864.38     60.25 o 
  -1  -2  10     1372.10     1349.76     38.30 o 
   0  -2  10     1101.27     1084.22     24.05 o 
   1  -2  10      391.38      401.64     12.76 o 
   2  -2  10       62.90       70.35     18.38 o 
   3  -2  10        7.36        8.86      4.60 o 
   4  -2  10      159.21      142.97     10.21 o 
   5  -2  10     1699.16     1769.74     41.87 o 
  -6  -1  10       66.47       68.42     17.36 o 
  -5  -1  10        4.39       11.23      9.19 o 
  -4  -1  10       21.89       22.47      9.19 o 
  -3  -1  10      308.43      304.20     21.96 o 
  -2  -1  10      323.19      334.65     25.02 o 
  -1  -1  10       74.62       69.33      6.03 o 
   0  -1  10      603.41      639.47     35.23 o 
   1  -1  10        2.61        5.11      1.83 o 
   2  -1  10      201.15      200.69      9.70 o 
   3  -1  10       10.18       13.28      4.08 o 
   4  -1  10       10.09       11.23      4.08 o 
   5  -1  10        1.52        5.11      3.06 o 
   6  -1  10      188.56      210.37     18.38 o 
  -6   0  10        1.75        1.02      7.15 o 
  -5   0  10      660.32      636.21     40.85 o 
  -4   0  10       23.93       27.35      4.57 o 
  -3   0  10       90.37       97.31      8.17 o 
  -2   0  10     1105.96     1075.25     23.79 o 
  -1   0  10       32.31       33.93      8.17 o 
   0   0  10      144.99      156.94      7.56 o 
   1   0  10      410.31      423.31     22.98 o 
   2   0  10      252.94      232.37      8.58 o 
   3   0  10      632.75      637.23     20.42 o 
   4   0  10     1529.57     1535.89     36.76 o 
   5   0  10      196.09      188.36      8.09 o 
   6   0  10       52.73       65.36      5.86 o 
   7   0  10      342.59      351.29     21.45 o 
  -6   1  10     1438.33     1464.40     69.44 o 
  -5   1  10      723.15      647.44     40.85 o 
  -4   1  10      801.42      790.41     42.89 o 
  -3   1  10     5576.83     5490.76     80.84 o 
  -2   1  10      396.49      374.79     12.35 o 
  -1   1  10      397.04      397.92     12.21 o 
   0   1  10      483.29      507.46     13.60 o 
   1   1  10       18.87       23.61      3.57 o 
   2   1  10     1666.43     1649.20     30.13 o 
   3   1  10      371.28      345.17     14.30 o 
   4   1  10     4020.03     4071.27     57.65 o 
   5   1  10      126.48      128.98     15.32 o 
   6   1  10      706.32      685.86     16.93 o 
   7   1  10      367.98      348.23     21.45 o 
  -6   2  10      223.60      218.54     30.64 o 
  -5   2  10      349.69      365.59     36.76 o 
  -4   2  10       62.40       68.42     15.32 o 
  -3   2  10     1147.22     1060.31     22.54 o 
  -2   2  10      791.82      772.42     26.55 o 
  -1   2  10      337.45      362.72     33.70 o 
   0   2  10      200.50      200.06      8.50 o 
   1   2  10      227.17      232.12     18.38 o 
   2   2  10      187.14      165.43      9.19 o 
   3   2  10      510.09      496.18     13.79 o 
   4   2  10      317.77      316.57     13.79 o 
   5   2  10       45.24       52.66      7.66 o 
   6   2  10      997.27      986.55     21.59 o 
   7   2  10       76.06       61.27     10.21 o 
  -6   3  10      229.98      204.24     29.61 o 
  -5   3  10      130.17      110.29     20.42 o 
  -4   3  10      188.26      209.35     26.55 o 
  -3   3  10      254.77      245.76      9.53 o 
  -2   3  10      958.96      913.39     51.06 o 
  -1   3  10      118.94      111.61      9.19 o 
   0   3  10     2107.14     2199.26     42.89 o 
   1   3  10      543.68      619.83     15.11 o 
   2   3  10       68.57       96.10      7.66 o 
   3   3  10      254.58      244.04      8.28 o 
   4   3  10      867.66      850.01     18.32 o 
   5   3  10      321.14      338.25     11.04 o 
   6   3  10     1051.87     1030.97     22.33 o 
   7   3  10      494.28      458.33     13.96 o 
  -6   4  10     2420.37     2327.32     92.93 o 
  -5   4  10      126.92      116.42     21.45 o 
  -4   4  10      771.71      745.48     43.91 o 
  -3   4  10      717.44      748.54     40.85 o 
  -2   4  10        4.88        6.47      1.94 o 
  -1   4  10      583.12      581.78     15.22 o 
   0   4  10      839.84      802.72     18.25 o 
   1   4  10     1273.31     1324.71     19.59 o 
   2   4  10      513.46      472.87     11.55 o 
   3   4  10      982.00      989.33     19.46 o 
   4   4  10      571.58      587.13     14.68 o 
   5   4  10      622.56      612.66     26.04 o 
   6   4  10       27.90       30.99      4.15 o 
   7   4  10        1.23        4.08      4.08 o 
  -6   5  10       65.84       76.59     19.40 o 
  -5   5  10      810.08      833.30     50.04 o 
  -4   5  10      111.26      117.44     20.42 o 
  -3   5  10       29.64       51.06     13.28 o 
  -2   5  10       62.41       58.77      4.77 o 
  -1   5  10       51.76       58.28      5.48 o 
   0   5  10      665.88      638.84     12.30 o 
   1   5  10      174.30      190.79      6.24 o 
   2   5  10      153.47      155.75      6.50 o 
   3   5  10      720.99      704.59     16.24 o 
   4   5  10      115.59      131.25      7.85 o 
   5   5  10      484.12      504.23     14.68 o 
   6   5  10      161.48      156.39     10.21 o 
   7   5  10       20.15       25.25      4.33 o 
  -6   6  10       30.20       43.91     16.34 o 
  -5   6  10      411.27      418.69     40.85 o 
  -4   6  10       78.33       63.31     16.34 o 
  -3   6  10      439.38      400.31     31.66 o 
  -2   6  10      424.02      432.52     12.96 o 
  -1   6  10       66.66       73.50      5.53 o 
   0   6  10       76.06       72.89      4.93 o 
   1   6  10       14.53       15.62      3.57 o 
   2   6  10       76.07       87.82      8.17 o 
   3   6  10     1190.31     1217.27     33.70 o 
   4   6  10      557.40      605.57     23.49 o 
   5   6  10      954.65      931.34     32.68 o 
   6   6  10      314.97      294.85     12.02 o 
   7   6  10       27.78       28.73      4.90 o 
  -5   7  10       56.87       46.98     15.32 o 
  -4   7  10        8.92        0.00      7.15 o 
  -3   7  10      108.76      140.93     22.47 o 
  -2   7  10       39.43       35.41      7.66 o 
  -1   7  10      863.61      898.67     26.72 o 
   0   7  10       60.90       55.50     13.28 o 
   1   7  10       78.92       83.74      8.17 o 
   2   7  10      301.55      319.64     14.30 o 
   3   7  10      568.00      585.15     21.45 o 
   4   7  10       71.83       78.63      9.19 o 
   5   7  10        3.60        3.06      4.08 o 
   6   7  10       29.41       11.23      6.13 o 
   7   7  10      187.86      165.43     17.36 o 
  -5   8  10        4.91       22.47     12.25 o 
  -4   8  10       63.47       50.04     16.34 o 
  -3   8  10      570.31      593.32     40.85 o 
  -2   8  10      155.27      152.16     22.47 o 
  -1   8  10      371.56      390.23     28.59 o 
   0   8  10      408.15      399.93     13.74 o 
   1   8  10       35.59       34.72      6.13 o 
   2   8  10      533.61      505.50     20.42 o 
   3   8  10        3.87        6.13      4.08 o 
   4   8  10       34.92       54.12      9.19 o 
   5   8  10      263.99      249.17     16.34 o 
   6   8  10      185.29      166.46     16.34 o 
   7   8  10      110.38      106.21     14.30 o 
  -4   9  10        5.59        5.36      5.25 o 
  -3   9  10      153.09      135.76     19.91 o 
  -2   9  10       41.39       36.76     10.21 o 
  -1   9  10      201.75      197.72     11.71 o 
   0   9  10      517.14      523.88     21.45 o 
   1   9  10     1193.48     1145.79     34.72 o 
   2   9  10      341.57      363.55     18.38 o 
   3   9  10     2060.88     1992.37     51.06 o 
   4   9  10      489.97      458.52     21.45 o 
   5   9  10       39.10       27.57      7.15 o 
   6   9  10       15.54       16.34      7.15 o 
  -3  10  10      322.14      321.68     30.64 o 
  -2  10  10      395.81      408.48     28.59 o 
  -1  10  10      585.02      531.57     32.68 o 
   0  10  10      607.81      640.29     25.53 o 
   1  10  10       57.80       40.85      7.15 o 
   2  10  10        6.98        2.04      4.08 o 
   3  10  10       39.33       22.47      6.13 o 
   4  10  10      100.30       82.72     11.23 o 
   5  10  10       45.08       65.36     11.23 o 
  -2  11  10      652.96      664.80     37.78 o 
  -1  11  10      222.77      233.95     13.96 o 
   0  11  10      138.44      127.65     13.28 o 
   1  11  10      125.82      111.31     12.25 o 
   2  11  10      253.18      263.47     17.36 o 
   3  11  10      177.93      179.73     16.34 o 
   4  11  10        8.40        0.00      4.08 o 
  -1  12  10      316.99      357.42     21.45 o 
   0  12  10      274.03      314.53     19.40 o 
   1  12  10      317.97      334.95     20.42 o 
   2  12  10        2.45        1.02      4.08 o 
   3  12  10       25.32       14.30      6.13 o 
  -2  -5  11        0.07       -6.13      4.08 o 
  -1  -5  11       10.84        7.15      6.13 o 
   0  -5  11       13.38        6.13      6.13 o 
   1  -5  11        4.46        0.00      4.08 o 
   2  -5  11      721.51      837.39     36.76 o 
  -4  -4  11      175.32      169.52     22.47 o 
  -3  -4  11      565.71      533.07     32.68 o 
  -2  -4  11      106.59      101.10     15.32 o 
  -1  -4  11       62.25       78.63     13.28 o 
   0  -4  11      104.59      106.21      8.83 o 
   1  -4  11      355.00      351.13     14.23 o 
   2  -4  11      150.55      184.74     11.77 o 
   3  -4  11      183.46      185.23     14.81 o 
   4  -4  11     1221.70     1251.99     36.76 o 
  -4  -3  11      799.53      794.50     42.89 o 
  -3  -3  11     2464.37     2400.85     77.61 o 
  -2  -3  11      690.65      631.10     32.68 o 
  -1  -3  11      627.27      635.45     19.38 o 
   0  -3  11      411.63      408.65     14.48 o 
   1  -3  11       54.36       51.99      5.86 o 
   2  -3  11       87.95       85.78      7.85 o 
   3  -3  11      119.90      126.63     11.23 o 
   4  -3  11      932.53      945.63     29.61 o 
   5  -3  11     1303.74     1291.82     36.76 o 
  -5  -2  11       34.45       25.53     11.23 o 
  -4  -2  11       62.83       53.10     13.28 o 
  -3  -2  11      299.17      307.38     24.51 o 
  -2  -2  11      193.09      169.14      9.72 o 
  -1  -2  11     1008.52      929.72     27.06 o 
   0  -2  11     1636.06     1481.16     37.78 o 
   1  -2  11      410.49      326.39     12.02 o 
   2  -2  11       46.40       51.85      5.64 o 
   3  -2  11      246.01      264.49     14.30 o 
   4  -2  11      242.71      249.17     13.28 o 
   5  -2  11      533.06      528.98     20.42 o 
  -5  -1  11      566.77      531.03     37.78 o 
  -4  -1  11      239.62      238.96     27.57 o 
  -3  -1  11        3.60        5.72      3.40 o 
  -2  -1  11      114.84      112.34      9.70 o 
  -1  -1  11      249.78      266.97     10.96 o 
   0  -1  11      215.51      208.64     12.25 o 
   1  -1  11     1693.79     1715.58     32.38 o 
   2  -1  11     1505.72     1447.97     30.13 o 
   3  -1  11     1019.58      985.46     28.59 o 
   4  -1  11      597.40      581.06     20.42 o 
   5  -1  11      249.47      248.15     13.28 o 
  -6   0  11      349.21      390.10     40.85 o 
  -5   0  11        2.79       -2.04      8.17 o 
  -4   0  11      177.86      177.25     10.13 o 
  -3   0  11      402.59      394.14     14.06 o 
  -2   0  11        0.83        2.04      1.90 o 
  -1   0  11       37.90       38.58      4.90 o 
   0   0  11        5.98        7.28      2.63 o 
   1   0  11       49.28       60.40      8.17 o 
   2   0  11     1559.91     1598.10     29.65 o 
   3   0  11       16.56       13.28      4.08 o 
   4   0  11      554.86      536.13     19.40 o 
   5   0  11        2.56        8.17      3.06 o 
   6   0  11        5.74        5.11      3.06 o 
  -6   1  11      263.75      316.57     36.76 o 
  -5   1  11        2.05        2.04      7.15 o 
  -4   1  11      615.31      552.47     36.76 o 
  -3   1  11     3025.13     2958.52     88.84 o 
  -2   1  11     1045.90     1051.87     23.50 o 
  -1   1  11      957.10      980.16     22.98 o 
   0   1  11      403.37      391.82     12.66 o 
   1   1  11     1097.70     1156.22     23.54 o 
   2   1  11      530.64      538.17     18.38 o 
   3   1  11      885.23      915.00     26.55 o 
   4   1  11      622.94      621.91     20.42 o 
   5   1  11     2054.19     2059.77     46.98 o 
   6   1  11     1145.92     1127.83     23.80 o 
   7   1  11       70.36       74.55     12.25 o 
  -6   2  11       87.21      108.25     22.47 o 
  -5   2  11       25.81       26.55     13.28 o 
  -4   2  11        2.64        2.04      6.13 o 
  -3   2  11      332.94      357.04     11.96 o 
  -2   2  11       80.79       85.38      7.09 o 
  -1   2  11     4715.96     4734.89     75.57 o 
   0   2  11     1182.54     1204.37     24.55 o 
   1   2  11     1325.38     1274.98     25.25 o 
   2   2  11      746.73      735.27     22.47 o 
   3   2  11      135.07      140.93      9.19 o 
   4   2  11      245.10      253.26     12.25 o 
   5   2  11        7.29       15.90      3.57 o 
   6   2  11      263.46      261.02     10.30 o 
   7   2  11     1106.73     1144.77     39.83 o 
  -6   3  11      456.66      505.50     40.85 o 
  -5   3  11       12.65       19.40     11.23 o 
  -4   3  11        0.10        5.11      8.17 o 
  -3   3  11       24.27       22.65      3.79 o 
  -2   3  11      320.54      314.94     10.96 o 
  -1   3  11     1457.55     1495.08     33.19 o 
   0   3  11     1792.65     1866.54     82.21 o 
   1   3  11      633.32      609.05     15.87 o 
   2   3  11      585.16      598.42     19.40 o 
   3   3  11      217.29      204.24     11.23 o 
   4   3  11        8.81        9.70      2.63 o 
   5   3  11        1.86        4.72      3.57 o 
   6   3  11      263.15      252.42     15.83 o 
   7   3  11      418.95      444.88     13.96 o 
  -6   4  11      201.27      229.77     32.68 o 
  -5   4  11       27.15       18.38     12.25 o 
  -4   4  11      165.33      196.07     26.55 o 
  -3   4  11       19.65       23.49     10.21 o 
  -2   4  11      506.05      497.25     14.52 o 
  -1   4  11     1777.21     1873.99     34.48 o 
   0   4  11     2067.98     2070.69     60.76 o 
   1   4  11      147.02      126.63      8.17 o 
   2   4  11     2282.16     2272.18     49.02 o 
   3   4  11       98.33       85.53      6.11 o 
   4   4  11      122.10      106.00      7.11 o 
   5   4  11       14.61       12.53      3.57 o 
   6   4  11      119.67      102.96     11.74 o 
   7   4  11      548.53      570.24     16.41 o 
  -6   5  11       18.45       30.64     14.30 o 
  -5   5  11       62.88       50.04     16.34 o 
  -4   5  11     1151.77     1127.41     57.19 o 
  -3   5  11      391.57      364.57     29.61 o 
  -2   5  11      701.44      642.07     16.53 o 
  -1   5  11      615.51      590.12     51.06 o 
   0   5  11      368.62      374.98     17.87 o 
   1   5  11      296.87      313.51     13.28 o 
   2   5  11       13.27       15.25      2.89 o 
   3   5  11        2.40        4.08      2.17 o 
   4   5  11      691.90      695.83     33.70 o 
   5   5  11      289.50      288.68     11.04 o 
   6   5  11      488.78      504.36     15.21 o 
   7   5  11      459.64      493.03     20.93 o 
  -5   6  11        7.60       -2.04      9.19 o 
  -4   6  11      576.38      569.83     40.85 o 
  -3   6  11      438.62      406.44     32.68 o 
  -2   6  11      933.41      900.32     20.91 o 
  -1   6  11      163.36      169.16      8.68 o 
   0   6  11      188.61      177.33      9.13 o 
   1   6  11      135.09      133.57      6.11 o 
   2   6  11        7.59        5.62      2.55 o 
   3   6  11      358.15      346.47     17.87 o 
   4   6  11      597.60      602.24     15.84 o 
   5   6  11      784.38      815.92     40.85 o 
   6   6  11      281.22      295.60     15.32 o 
   7   6  11      226.71      224.49     11.13 o 
  -5   7  11       36.83       36.76     15.32 o 
  -4   7  11      849.73      853.73     51.06 o 
  -3   7  11      278.27      308.40     33.70 o 
  -2   7  11      419.59      443.20     32.68 o 
  -1   7  11      345.63      338.31     18.36 o 
   0   7  11      680.90      713.45     16.76 o 
   1   7  11       26.93       31.22      3.61 o 
   2   7  11       21.43       22.47      5.11 o 
   3   7  11        0.04        2.04      3.06 o 
   4   7  11      323.43      300.23     16.34 o 
   5   7  11      216.57      208.33     15.32 o 
   6   7  11      550.77      477.92     24.51 o 
   7   7  11        6.21        7.15      3.55 o 
  -4   8  11      139.13      158.29     26.55 o 
  -3   8  11       20.51       26.55     12.25 o 
  -2   8  11      152.00      139.90     22.47 o 
  -1   8  11      809.33      840.06     16.91 o 
   0   8  11       97.31       97.01     10.21 o 
   1   8  11      167.64      151.14     10.21 o 
   2   8  11      513.60      534.09     20.42 o 
   3   8  11       12.42       12.25      4.08 o 
   4   8  11        1.44        3.06      4.08 o 
   5   8  11      280.94      256.32     16.34 o 
   6   8  11       91.75      111.31     14.30 o 
  -4   9  11       12.91       28.59     13.28 o 
  -3   9  11       86.88       86.80     20.42 o 
  -2   9  11        5.73       15.32     10.21 o 
  -1   9  11       38.63       39.71     12.25 o 
   0   9  11      325.09      310.45     16.34 o 
   1   9  11      998.70     1044.69     32.68 o 
   2   9  11      528.81      541.24     22.47 o 
   3   9  11      448.59      440.14     20.42 o 
   4   9  11      548.86      557.58     24.51 o 
   5   9  11        7.86       12.25      6.13 o 
   6   9  11       81.77       86.80     12.25 o 
  -3  10  11      935.18      930.32     45.95 o 
  -2  10  11       54.87       39.83     12.25 o 
  -1  10  11      365.93      389.83     16.19 o 
   0  10  11      223.82      179.73     13.28 o 
   1  10  11       54.55       57.19      9.19 o 
   2  10  11      677.74      680.12     26.55 o 
   3  10  11      140.46      143.99     14.30 o 
   4  10  11      169.95      161.35     15.32 o 
   5  10  11      475.68      417.67     22.47 o 
  -2  11  11      104.71      110.29     18.38 o 
  -1  11  11      233.85      217.52     16.34 o 
   0  11  11      387.24      400.31     21.45 o 
   1  11  11       10.05        4.08      5.11 o 
   2  11  11     1102.45     1030.39     35.74 o 
   3  11  11       38.70       45.95      9.19 o 
   4  11  11        1.01       -2.04      3.06 o 
   1  12  11     1030.70      979.33     36.76 o 
   2  12  11        5.49        3.06      4.08 o 
  -2  -4  12        6.71        0.00      5.11 o 
  -1  -4  12       59.21       53.10     12.25 o 
   0  -4  12       35.44       46.11     18.89 o 
   1  -4  12       20.36       20.57      4.90 o 
   2  -4  12        9.07       10.30      3.92 o 
  -3  -3  12     1339.21     1327.56     55.14 o 
  -2  -3  12      880.81      739.35     37.78 o 
  -1  -3  12      223.99      262.79     20.42 o 
   0  -3  12      864.81      902.30     23.80 o 
   1  -3  12      242.56      256.10     26.55 o 
   2  -3  12        0.21        0.00      4.08 o 
   3  -3  12        0.20        4.08      4.08 o 
   4  -3  12      192.97      208.33     13.28 o 
  -4  -2  12        0.08       -7.66      5.11 o 
  -3  -2  12      225.63      220.58     24.51 o 
  -2  -2  12      613.16      633.51     20.02 o 
  -1  -2  12      530.42      561.42     18.12 o 
   0  -2  12      944.23      851.68     36.76 o 
   1  -2  12      551.86      627.18     22.98 o 
   2  -2  12      659.06      648.51     18.15 o 
   3  -2  12      245.75      248.15     14.30 o 
   4  -2  12      162.33      166.46     13.28 o 
   5  -2  12       83.19      100.08     10.21 o 
  -5  -1  12       10.14       19.40      9.19 o 
  -4  -1  12       37.89       38.81     12.25 o 
  -3  -1  12       53.38       52.45     14.30 o 
  -2  -1  12       92.52       84.08      7.73 o 
  -1  -1  12      128.09      112.64      9.06 o 
   0  -1  12        2.13        1.40      2.63 o 
   1  -1  12     2624.16     2543.26     44.40 o 
   2  -1  12       75.33       77.61      9.19 o 
   3  -1  12      180.05      179.73     11.23 o 
   4  -1  12      135.20      132.76     11.23 o 
   5  -1  12       10.69        9.19      4.08 o 
  -5   0  12     1383.23     1426.62     67.40 o 
  -4   0  12      159.68      146.35     17.87 o 
  -3   0  12     1256.72     1253.85     28.61 o 
  -2   0  12      740.39      752.89     20.56 o 
  -1   0  12      283.80      286.96     16.85 o 
   0   0  12      109.52      113.09      8.31 o 
   1   0  12       51.47       46.20      5.64 o 
   2   0  12      572.65      569.83     20.42 o 
   3   0  12      602.25      590.26     21.45 o 
   4   0  12      747.91      738.33     24.51 o 
   5   0  12      264.53      259.39     13.28 o 
   6   0  12      588.01      587.19     21.45 o 
  -5   1  12      139.37      129.69     23.49 o 
  -4   1  12       56.47       46.98     14.30 o 
  -3   1  12       13.53       19.27      6.64 o 
  -2   1  12        2.30        1.79      2.55 o 
  -1   1  12      675.26      660.96     19.91 o 
   0   1  12        3.80        6.00      2.63 o 
   1   1  12        0.81        0.68      1.83 o 
   2   1  12       12.85        9.19      4.08 o 
   3   1  12      157.89      147.05     10.21 o 
   4   1  12        4.24        4.08      3.06 o 
   5   1  12       21.49       19.40      4.08 o 
   6   1  12       50.36       53.10      7.15 o 
  -5   2  12      292.30      275.72     33.70 o 
  -4   2  12       54.99       81.70     17.36 o 
  -3   2  12      108.89      126.49      7.59 o 
  -2   2  12      399.30      446.47     21.96 o 
  -1   2  12       17.19       18.86      3.55 o 
   0   2  12       27.88       29.91      4.46 o 
   1   2  12      265.80      267.22     13.28 o 
   2   2  12      121.12      126.63      9.19 o 
   3   2  12     1136.24     1143.75     30.64 o 
   4   2  12      478.42      475.88     18.38 o 
   5   2  12       23.91       23.49      5.11 o 
   6   2  12      332.86      335.98     15.32 o 
  -5   3  12     1403.36     1434.79     69.44 o 
  -4   3  12      843.70      873.13     50.04 o 
  -3   3  12      361.34      358.00     12.88 o 
  -2   3  12       19.11       18.62      3.73 o 
  -1   3  12       12.10       13.04      2.82 o 
   0   3  12      476.30      534.52     15.62 o 
   1   3  12      655.34      611.70     20.42 o 
   2   3  12      877.37      869.04     25.53 o 
   3   3  12     1648.71     1666.60     39.83 o 
   4   3  12       39.32       31.66      5.11 o 
   5   3  12      561.27      556.56     20.42 o 
   6   3  12      537.04      508.56     19.40 o 
  -5   4  12      111.61       89.87     21.45 o 
  -4   4  12     1133.24     1219.32     60.25 o 
  -3   4  12       84.04       84.76     17.36 o 
  -2   4  12       19.73       13.57      3.65 o 
  -1   4  12        9.99       10.50      2.82 o 
   0   4  12      138.43      129.82      8.17 o 
   1   4  12      100.62      105.18      9.19 o 
   2   4  12      539.04      559.62     19.40 o 
   3   4  12      400.31      405.42     16.34 o 
   4   4  12      323.69      338.02     15.32 o 
   5   4  12      427.10      452.97     20.93 o 
   6   4  12      177.55      174.73      9.26 o 
  -5   5  12      210.26      260.41     33.70 o 
  -4   5  12      997.41     1038.56     56.17 o 
  -3   5  12      264.10      225.69     28.59 o 
  -2   5  12       19.30       18.31      4.60 o 
  -1   5  12      104.93      106.93      6.61 o 
   0   5  12      272.17      264.24     10.64 o 
   1   5  12      297.63      258.36     12.25 o 
   2   5  12      162.42      171.56     10.21 o 
   3   5  12     1476.93     1487.89     37.78 o 
   4   5  12     1631.18     1631.29     30.23 o 
   5   5  12      586.16      614.49     25.53 o 
   6   5  12      479.21      453.59     22.98 o 
  -5   6  12       51.47       59.23     18.38 o 
  -4   6  12        8.64       10.21     10.21 o 
  -3   6  12      210.86      205.26     27.57 o 
  -2   6  12       85.53       95.45      7.53 o 
  -1   6  12      631.99      687.06     17.97 o 
   0   6  12      405.27      408.48     15.32 o 
   1   6  12       56.33       61.27      7.15 o 
   2   6  12     1046.63      998.74     28.59 o 
   3   6  12      155.11      142.47      7.22 o 
   4   6  12       31.91       30.18      4.33 o 
   5   6  12       42.46       36.01      5.10 o 
   6   6  12        4.26        8.99      3.57 o 
  -4   7  12       41.74       50.04     17.36 o 
  -3   7  12       29.54       10.21     10.21 o 
  -2   7  12       39.42       43.91     13.28 o 
  -1   7  12      184.90      214.92     32.17 o 
   0   7  12      498.44      508.56     18.38 o 
   1   7  12      289.77      272.66     13.28 o 
   2   7  12      172.10      181.77     11.23 o 
   3   7  12      385.23      371.58     12.28 o 
   4   7  12        4.02        6.89      2.63 o 
   5   7  12        5.84        4.08      6.13 o 
   6   7  12       76.86       72.87      7.11 o 
  -4   8  12      355.95      365.59     40.85 o 
  -3   8  12        0.17        3.06      9.19 o 
  -2   8  12      116.03       85.78     19.40 o 
  -1   8  12        0.34        0.20      3.06 o 
   0   8  12      251.01      264.49     13.28 o 
   1   8  12      691.61      706.96     35.74 o 
   2   8  12     1033.01     1020.70     21.66 o 
   3   8  12      293.79      330.87     17.36 o 
   4   8  12      562.43      555.53     23.49 o 
   5   8  12        0.92       -2.04      5.11 o 
   6   8  12       15.71       14.60      4.15 o 
  -3   9  12       47.97       28.59     13.28 o 
  -2   9  12      570.50      569.83     39.83 o 
  -1   9  12        9.77        9.19      4.08 o 
   0   9  12       86.43       77.94      6.83 o 
   1   9  12        2.12        2.04      3.06 o 
   2   9  12        0.34        0.00      3.06 o 
   3   9  12        4.80       16.34      5.11 o 
   4   9  12        6.54       10.21      5.11 o 
   5   9  12       48.96       57.19     10.21 o 
  -2  10  12       96.69      100.08     16.34 o 
  -1  10  12      317.71      344.15     18.38 o 
   0  10  12        0.70        0.00      4.08 o 
   1  10  12       66.27       64.34      9.19 o 
   2  10  12      161.30      170.54     13.28 o 
   3  10  12      118.82       83.74     10.21 o 
   4  10  12       89.09       84.76     11.23 o 
  -1  11  12      495.85      512.64     24.51 o 
   0  11  12      626.07      735.27     29.61 o 
   1  11  12      271.63      287.98     17.36 o 
   2  11  12      465.81      453.41     22.47 o 
   3  11  12      282.87      232.83     15.32 o 
  -2  -3  13       65.80       78.63     15.32 o 
  -1  -3  13      439.17      469.64     24.51 o 
   0  -3  13       61.07       62.59      7.35 o 
   1  -3  13      253.79      242.65     12.77 o 
   2  -3  13      252.77      242.02     15.32 o 
  -3  -2  13       16.55       17.36      9.19 o 
  -2  -2  13      122.42      136.11     11.23 o 
  -1  -2  13       35.59       41.25      6.03 o 
   0  -2  13      501.77      503.85     17.16 o 
   1  -2  13      137.91      128.51      9.80 o 
   2  -2  13     1127.45     1091.67     33.70 o 
   3  -2  13      539.22      582.09     23.49 o 
  -4  -1  13      373.18      408.48     32.68 o 
  -3  -1  13      379.34      391.02     15.62 o 
  -2  -1  13      159.28      170.87     12.25 o 
  -1  -1  13       35.40       40.25      6.03 o 
   0  -1  13        8.71       18.54      4.15 o 
   1  -1  13      583.56      640.93     18.64 o 
   2  -1  13     1024.22      956.87     30.64 o 
   3  -1  13     1426.68     1517.51     40.85 o 
   4  -1  13      328.73      309.42     16.34 o 
  -4   0  13        1.58        0.00      6.13 o 
  -3   0  13      575.93      584.85     22.47 o 
  -2   0  13       15.11       14.46      3.73 o 
  -1   0  13      210.06      194.95     10.76 o 
   0   0  13      110.21      140.14      9.80 o 
   1   0  13       25.17       31.33      4.90 o 
   2   0  13     1586.29     1559.38     40.85 o 
   3   0  13      658.43      693.40     24.51 o 
   4   0  13      516.69      541.24     21.45 o 
   5   0  13       21.89       16.34      5.11 o 
  -4   1  13       14.66       16.34     10.21 o 
  -3   1  13      116.38      140.97     13.79 o 
  -2   1  13      400.70      404.74     14.84 o 
  -1   1  13      887.75      930.46     23.19 o 
   0   1  13      655.77      707.40     19.45 o 
   1   1  13     1084.21     1008.95     29.61 o 
   2   1  13      242.53      242.02     13.28 o 
   3   1  13       43.17       39.83      6.13 o 
   4   1  13       28.54       22.47      5.11 o 
   5   1  13       31.78       21.45      5.11 o 
  -4   2  13       54.46       44.93     14.30 o 
  -3   2  13        6.80        9.10      3.55 o 
  -2   2  13      115.81      119.48      9.04 o 
  -1   2  13      424.57      431.76     18.38 o 
   0   2  13        4.36        5.45      2.74 o 
   1   2  13      909.09      897.64     26.55 o 
   2   2  13        4.89        6.13      3.06 o 
   3   2  13       21.74       26.55      5.11 o 
   4   2  13       13.29       14.30      4.08 o 
   5   2  13       11.72        7.15      4.08 o 
   6   2  13        9.61       10.21      4.08 o 
  -5   3  13       41.58       39.83     16.34 o 
  -4   3  13      495.78      445.24     35.74 o 
  -3   3  13        1.07        1.94      2.82 o 
  -2   3  13      342.41      349.18     12.69 o 
  -1   3  13     2371.18     2410.28     43.59 o 
   0   3  13      163.24      170.96      9.13 o 
   1   3  13      972.17      977.29     28.59 o 
   2   3  13       24.47       20.42      4.08 o 
   3   3  13        2.91        8.17      3.06 o 
   4   3  13      536.74      525.92     20.42 o 
   5   3  13      974.55     1009.97     29.61 o 
   6   3  13      184.19      220.58     13.28 o 
  -4   4  13      438.40      448.31     43.91 o 
  -3   4  13       53.91       70.46     17.36 o 
  -2   4  13     3557.33     3630.30     59.99 o 
  -1   4  13       98.60       88.35     19.40 o 
   0   4  13      132.46      136.84      9.19 o 
   1   4  13      442.54      441.16     17.36 o 
   2   4  13      242.37      242.02     12.25 o 
   3   4  13      236.69      257.34     13.28 o 
   4   4  13        1.54       -3.06      2.04 o 
   5   4  13     2101.71     1963.77     46.98 o 
   6   4  13       37.50       59.23      8.17 o 
  -4   5  13      418.01      416.65     41.87 o 
  -3   5  13      205.05      239.98     29.61 o 
  -2   5  13      936.49      979.41     23.35 o 
  -1   5  13      805.26      840.50     21.28 o 
   0   5  13       76.42       76.59      8.17 o 
   1   5  13       45.60       44.93      6.13 o 
   2   5  13      185.60      150.12     10.21 o 
   3   5  13      144.96      155.22     10.21 o 
   4   5  13      542.93      521.83     20.42 o 
   5   5  13      780.20      789.39     26.55 o 
   6   5  13      139.44      152.16     12.25 o 
  -4   6  13      363.97      401.33     41.87 o 
  -3   6  13      750.52      738.33     46.98 o 
  -2   6  13      793.79      821.09     21.01 o 
  -1   6  13     1087.14     1080.82     24.95 o 
   0   6  13       55.21       65.36      7.15 o 
   1   6  13      878.84      869.04     25.53 o 
   2   6  13      124.25      126.63     11.23 o 
   3   6  13        1.26       -3.06      2.04 o 
   4   6  13      268.44      226.71     13.28 o 
   5   6  13      999.85      951.76     29.61 o 
   6   6  13      313.22      291.20     15.83 o 
  -4   7  13        0.78       -6.13      8.17 o 
  -3   7  13      109.74      108.25     21.45 o 
  -2   7  13      289.51      265.51     30.64 o 
  -1   7  13      110.41      131.74      9.19 o 
   0   7  13       19.23       18.38      4.08 o 
   1   7  13       40.71       38.81      6.13 o 
   2   7  13      334.02      344.15     16.34 o 
   3   7  13       79.98       79.65      9.19 o 
   4   7  13      281.38      270.76     10.76 o 
   5   7  13       41.51       41.12      5.64 o 
  -3   8  13       91.98      102.12     21.45 o 
  -2   8  13       29.41       24.51     12.25 o 
  -1   8  13       81.20       81.70      8.17 o 
   0   8  13        0.26        2.04      3.06 o 
   1   8  13      473.89      474.86     19.40 o 
   2   8  13      597.77      634.17     23.49 o 
   3   8  13      256.87      276.84     10.83 o 
   4   8  13      581.96      578.23     32.17 o 
   5   8  13       34.80       32.57      5.10 o 
  -2   9  13      263.17      309.42     35.74 o 
  -1   9  13      301.31      311.47     14.30 o 
   0   9  13        3.20        1.02      3.06 o 
   1   9  13       94.94      115.40     11.23 o 
   2   9  13      134.38      148.24     16.34 o 
   3   9  13       83.71       88.84     10.21 o 
   4   9  13      438.57      370.70     19.40 o 
   0  10  13      101.21      113.35     11.23 o 
   1  10  13        0.68        4.08      4.08 o 
   2  10  13        4.59        2.04      4.08 o 
   3  10  13        0.07       -1.02      3.06 o 
   4  10  13      263.56      227.73     16.34 o 
   1  11  13      280.32      344.15     19.40 o 
   2  11  13       65.91       71.48     10.21 o 
  -1  -2  14       72.57      102.05     10.01 o 
   0  -2  14        4.66        3.06      5.11 o 
   1  -2  14        3.35        5.11      3.40 o 
  -2  -1  14      421.34      440.44     17.16 o 
  -1  -1  14      134.35      125.36     10.76 o 
   0  -1  14       85.69       85.46      8.31 o 
   1  -1  14       66.13       72.51      9.19 o 
   2  -1  14      436.93      429.93     19.40 o 
   3  -1  14      389.98      395.21     19.40 o 
  -3   0  14      329.38      339.06     15.33 o 
  -2   0  14     1212.60     1294.08     30.92 o 
  -1   0  14      352.13      350.59     14.53 o 
   0   0  14      288.71      322.05     16.85 o 
   1   0  14      301.83      300.23     16.34 o 
   2   0  14        1.41        3.06      3.06 o 
   3   0  14      133.67      137.86     12.25 o 
   4   0  14       45.85       45.95      8.17 o 
  -3   1  14      128.29      151.74     11.56 o 
  -2   1  14      445.36      444.34     21.96 o 
  -1   1  14      260.71      261.38     35.23 o 
   0   1  14     2007.30     1900.46     65.36 o 
   1   1  14      599.21      563.70     21.45 o 
   3   1  14       29.20       41.87      7.15 o 
   4   1  14      392.76      357.42     17.36 o 
  -4   2  14      504.12      497.33     38.81 o 
  -3   2  14      351.88      350.16     17.87 o 
  -2   2  14        0.13       -2.38      1.96 o 
  -1   2  14      132.61      129.93     13.79 o 
   0   2  14      354.03      353.17     13.92 o 
   1   2  14      197.79      200.16     12.25 o 
   2   2  14      335.06      331.89     16.34 o 
   3   2  14      520.02      579.02     21.45 o 
   4   2  14      218.28      212.41     13.28 o 
   5   2  14      153.41      135.82     12.25 o 
  -4   3  14       33.11       31.66     14.30 o 
  -3   3  14       44.87       63.31     16.34 o 
  -2   3  14      197.25      188.79     10.21 o 
  -1   3  14      144.64      137.44     19.91 o 
   0   3  14      183.47      191.99     11.23 o 
   1   3  14        5.13        5.11      4.08 o 
   2   3  14       42.67       41.87      6.13 o 
   3   3  14      370.51      362.53     16.34 o 
   4   3  14        1.45       -2.04      3.06 o 
   5   3  14      150.05      106.21     10.21 o 
  -4   4  14        3.92       -2.04      8.17 o 
  -3   4  14     1159.48     1234.63     61.27 o 
  -2   4  14      942.62      955.76     36.25 o 
  -1   4  14      668.88      649.79     19.40 o 
   0   4  14      454.07      450.35     18.38 o 
   1   4  14      199.46      219.56     12.25 o 
   2   4  14      580.72      579.02     21.45 o 
   3   4  14      275.61      284.92     14.30 o 
   4   4  14     1245.30     1124.34     32.68 o 
   5   4  14        5.26        4.08      3.06 o 
  -3   5  14       14.34        7.15      9.19 o 
  -2   5  14      264.24      271.02     26.04 o 
  -1   5  14        2.76        3.62      2.87 o 
   0   5  14     1384.77     1394.96     35.74 o 
   1   5  14      339.51      306.36     14.30 o 
   2   5  14      406.48      390.10     17.36 o 
   3   5  14      121.08       93.95      9.19 o 
   4   5  14       11.81       14.30      5.11 o 
   5   5  14       36.74       40.85      7.15 o 
  -3   6  14      136.62      176.67     27.57 o 
  -2   6  14        4.40        5.11      9.19 o 
  -1   6  14       76.48       81.70      8.17 o 
   0   6  14      341.62      348.23     15.32 o 
   1   6  14      742.28      759.77     24.51 o 
   2   6  14      180.54      183.82     11.23 o 
   3   6  14      204.16      190.96     12.25 o 
   4   6  14       61.54       77.61      9.19 o 
   5   6  14        3.61        4.08      4.08 o 
  -3   7  14      162.19      163.39     27.57 o 
  -2   7  14        0.13        1.02      8.17 o 
  -1   7  14      119.05      133.78      9.19 o 
   0   7  14      619.99      669.91     22.47 o 
   1   7  14     1586.72     1499.13     38.81 o 
   2   7  14      459.43      462.60     19.40 o 
   3   7  14     1810.05     1764.64     44.93 o 
   4   7  14       29.37       30.64      6.13 o 
   5   7  14      118.87      115.40     11.23 o 
  -2   8  14       68.30       74.55     18.38 o 
  -1   8  14      149.31      135.82      9.19 o 
   0   8  14       50.92       41.87      6.13 o 
   1   8  14        3.48       -1.02      3.06 o 
   2   8  14        0.27        2.04      3.06 o 
   3   8  14      164.01      143.99     13.28 o 
   4   8  14       10.60       19.40      5.11 o 
   0   9  14       69.34       66.38      8.17 o 
   1   9  14        8.99       11.23      4.08 o 
   2   9  14       21.34       20.42      5.11 o 
   3   9  14        0.38       -3.06      2.04 o 
   0  10  14      410.36      465.67     19.40 o 
   1  10  14      437.12      457.50     20.42 o 
   2  10  14       74.20       75.57     10.21 o 
  -1   0  15      468.30      459.29     17.16 o 
   0   0  15      139.58      166.46     14.30 o 
   1   0  15      570.29      651.53     25.53 o 
   2   0  15      236.12      263.47     15.32 o 
  -2   1  15      101.42      138.04     11.29 o 
  -1   1  15      585.48      607.49     23.49 o 
   0   1  15      851.55      916.02     29.61 o 
   1   1  15      712.75      681.14     25.53 o 
   2   1  15      446.90      475.88     20.42 o 
   3   1  15      290.22      276.75     15.32 o 
  -2   2  15      299.20      313.83     33.19 o 
  -1   2  15      437.31      439.48     16.54 o 
   0   2  15     1112.06     1199.91     34.72 o 
   1   2  15      105.91      111.31     11.23 o 
   2   2  15     1942.85     1915.78     48.00 o 
   3   2  15        2.36       -2.04      3.06 o 
  -2   3  15      467.59      486.27     16.94 o 
  -1   3  15      288.15      301.33     13.79 o 
   0   3  15       90.54       88.84      9.19 o 
   1   3  15      145.59      135.82     12.25 o 
   2   3  15       17.20       16.34      4.08 o 
   3   3  15       19.60       31.66      6.13 o 
   4   3  15       79.63       93.95     10.21 o 
  -3   4  15      192.88      201.18     29.61 o 
  -2   4  15       23.66       21.40      4.71 o 
  -1   4  15        3.07        8.17      4.08 o 
   0   4  15      308.85      322.70     15.32 o 
   1   4  15        1.86        1.02      3.06 o 
   2   4  15       20.61       22.47      5.11 o 
   3   4  15       12.74        7.15      4.08 o 
   4   4  15      245.38      217.52     13.28 o 
  -2   5  15      417.29      438.74     15.62 o 
  -1   5  15      254.72      262.45     13.28 o 
   0   5  15      198.96      209.35     12.25 o 
   1   5  15        4.07        5.11      3.06 o 
   2   5  15       68.47       79.65      9.19 o 
   3   5  15        0.08       -1.02      3.06 o 
   4   5  15      936.63      973.21     30.64 o 
  -1   6  15        3.65       11.23      4.08 o 
   0   6  15      197.23      238.96     13.28 o 
   1   6  15      119.65      123.57     11.23 o 
   2   6  15      114.10      101.10     10.21 o 
   3   6  15      224.23      231.81     13.28 o 
   4   6  15      764.84      742.41     26.55 o 
  -1   7  15        2.24        2.04      3.06 o 
   0   7  15        0.76        0.00      3.06 o 
   1   7  15      151.49      161.35     11.23 o 
   2   7  15      290.59      244.07     14.30 o 
   3   7  15      750.10      739.35     25.53 o 
   4   7  15      245.34      257.34     15.32 o 
  -1   8  15       19.37       22.47      5.11 o 
   0   8  15       60.84       52.08      7.15 o 
   1   8  15      197.93      163.39     11.23 o 
   2   8  15      333.81      314.53     16.34 o 
   3   8  15      295.00      270.62     15.32 o 
   1   9  15      110.41      107.23     11.23 o 
   2   9  15       44.61       46.98      8.17 o 
   0   2  16        0.24       -2.04      3.06 o 
   1   2  16        3.89        3.06      4.08 o 
  -1   3  16       31.82       45.95      7.15 o 
   0   3  16      153.18      184.84     12.25 o 
   1   3  16       70.58       78.63     10.21 o 
   2   3  16        3.91       10.21      5.11 o 
  -1   4  16       88.34      105.18     11.23 o 
   0   4  16      243.85      257.34     14.30 o 
   1   4  16       45.01       53.10      8.17 o 
   2   4  16      422.60      453.41     20.42 o 
  -1   5  16        9.28        9.19      4.08 o 
   0   5  16       82.81       79.65      9.19 o 
   1   5  16       53.35       43.91      7.15 o 
   2   5  16      380.64      384.99     18.38 o 
   0   6  16     1168.18     1147.83     33.70 o 
   1   6  16       92.70      110.29     11.23 o 
   2   6  16     1157.21     1149.87     33.70 o 
   1   7  16        0.43        8.17      4.08 o 
                                                 
